# Supplementary material for: Evaluation of ChatGPT as a diagnostic tool for medical learners and clinicians
Source: PLoS One. 2024 Jul 31;19(7):e0307383. doi: 10.1371/journal.pone.0307383 (PMC11290643; doi:10.1371/journal.pone.0307383)
Supplement: S1 File — (XLSX) [file pone.0307383.s001.xlsx]

## Sheet: README
Prompts to write to ChatGTP before you presnt the medical cases (to pretrain it before presenting case)	@dropdown	Types of Cases
Prompt 1: I'm writing a literature paper on the accuracy of CGPT of correctly identified a diagnosis from complex, WRITTEN, clinical cases. I will be presenting you a series of medical cases and then presenting you with a multiple choice of what the answer to the medical cases. Prompt 2: Come up with a differential and provide rationale for why this differential makes sense and findings that woul…		1) Management (Treatment) 2) Diagnosis 3) Further Investigation
Rubric:
rubric: Factual accuracy: OpenAI includes accurate information and does not include misleading information. Scoring: 0 = No, 1 = Yes Appropriate narrowing of the differential diagnosis: OpenAI appropriately narrows their differential diagnosis by including pertinent key features of the primary problem to frame understanding, rather than reporting all information indiscriminately and Student facil…
We can have multiple people analyze each of GPT's responses to analyze how it answers questions using any/all of 3 different frameworks (based on some med ed lit review): Cognitive Load Theory: The amount of cognitive load required for the answer to be understood Diagnostic Accuracy: the proportion of true positives and true negatives Quality of Medical Dx: The quality of the diagnostic process, …

## Sheet: CGPT data extraction Reviewer 1
case name (subtypes: management vs diagnostic cases)	Case Link	Imaging Required	Type of Case	MCQ options	CGPT Answer	Answer Right?	Correlate with most popular answer	Answers right when 50% voters got wrong	CGPT Response	Cognitive Load Theory	Diagnostic Accuracy	Quality of Medical Answer
MedScape Cases
Internal Medicine Case Challenge: A Teacher’s Assistant With Bipolar Disorder Has Lung Problems	https://reference.medscape.com/viewarticle/984951			Lupus nephritis Interstitial nephritis Antiphospholipid syndrome nephropathy Thrombotic thrombocytopenic purpura	Lupus Nephritis	No	Yes	No	The most likely diagnosis in this case is Lupus Nephritis. Lupus Nephritis is a type of autoimmune disease that affects the kidneys and can cause inflammation, scarring, and damage to the renal tissue. This patient presents with several symptoms and findings that are consistent with Lupus Nephritis. The patient has a history of thrombocytopenia, recurrent lower-extremity deep venous thrombosis, o…	Low Cognitive Load	False Negative,	Incomplete Relevant
A 27-Year-Old Factory Worker With Incontinence and Imbalance	https://reference.medscape.com/viewarticle/984950			Multiple sclerosis Familial hypercholesterolemia Adrenomyeloneuropathy Adrenoleukodystrophy	Adrenoleukodystrophy	No	No	No	Based on the patient's history and physical examination findings, as well as the results of the MRI and the measurement of plasma VLCFA levels, the most likely diagnosis in this case is Adrenoleukodystrophy (ALD). Adrenoleukodystrophy is a genetic disorder that affects the fatty acid metabolism and causes progressive damage to the myelin sheath surrounding the nerve fibers in the central nervous …	Moderate Cognitive Load (VLCFA, demyelination, hormone levels)	False Negative,	Incomplete Relevant
Cardio Case Challenge: A 17-Year-Old in Cardiac Arrest After Collision Playing Sports	https://reference.medscape.com/viewarticle/724047	No		Hypertrophic cardiomyopathy Myocardial infarction Commotio cordis Long-QT syndrome	Commotio cordis	No	Yes	No	The most likely diagnosis in this case is Commotio cordis. Commotio cordis is a cardiac condition caused by a direct blow to the chest, specifically to the precordial area, which can disrupt the normal electrical activity of the heart and lead to ventricular fibrillation. The patient in this case was a 17-year-old boy who was found in cardiac arrest after a blow to the chest from a baseball teamm…	Low Cognitive Load	True Positive,	Complete Relevant
A 21-Year-Old Man With Epigastric Pain After a Wild Party	https://reference.medscape.com/viewarticle/729899	Yes		External monitoring device Radiologic artifact Foreign-body ingestion An implanted medical device	Implanted medical device	No	No	No	The abnormality seen on the x-ray is likely an implanted medical device. The rationale for this is that the shadow seen in the central lower chest/epigastrium region on the chest and abdominal x-rays is radio-opaque, which is consistent with an implanted medical device. Additionally, the patient has a history of a deviated nasal septum surgery 11 months ago, which increases the likelihood that he…	Low Cognitive Load	False Positive,	Complete Relevant
A 19-Year-Old With Hypercholesterolemia, Transaminitis, and IBD	https://reference.medscape.com/viewarticle/984871			Hepatitis B virus infection Autoimmune hepatitis Primary biliary cholangitis Primary sclerosing cholangitis Lysosomal acid lipase deficiency	Primary biliary cholangitis (PBC)	No	No	No	The most likely diagnosis for the patient in this case is Primary biliary cholangitis (PBC). The presence of elevated liver enzyme levels (AST and ALT) with a borderline low but higher than expected lysosomal acid lipase (LAL) activity, and negative results for hepatitis viruses, ceruloplasmin, alpha 1 antitrypsin, anti-smooth muscle antibody, antinuclear antibody (ANA), and antimitochondrial ant…	Moderate Cognitive Load	False Positive,	Incomplete Relevant
Emergency Med Case Challenge: A 46-Year-Old Beauty Pageant Winner With Sudden Blindness	https://reference.medscape.com/viewarticle/984870			Retinal ischemia secondary to antiphospholipid antibodies Idiopathic intracranial hypertension (pseudotumor cerebri) Sequelae from migraine Central retinal artery occlusion from dermal fillers	Central retinal artery occlusion from dermal fillers	yes	Yes	No	Central retinal artery occlusion from dermal fillers is the most likely diagnosis. Rationale: The patient's history of cosmetic procedures, including dermal fillers, is a risk factor for central retinal artery occlusion. The sudden-onset vision loss in only one eye and the funduscopic examination finding of diffuse white pallor on the retina in the right eye also support this diagnosis. Additiona…	Low Cognitive Load	True Positive, True	Complete Relevant
Gastro Case Challenge: Excruciating Abdominal Pain in a Woman Taking Benzodiazepines and Narcotics	https://reference.medscape.com/viewarticle/882400			Primary epiploic appendagitis Acute omental infarction Mesenteric panniculitis Appendicitis	Primary Epiploic Appendagitis	yes	No	Yes	The most likely diagnosis in this case is Primary Epiploic Appendagitis. Rationale: The patient presents with severe, recurrent abdominal pain occurring every 3-4 weeks, lasting 2-3 days and described as "excruciating". The pain is diffuse across the abdomen, but there is no mass or tenderness upon physical examination and no changes in bowel habits or fever. The results of the previous CT scan a…	Moderate Cognitive Load	True Positive, True	Complete Relevant
A Teenager Shot Multiple Times Develops Further Complications	https://reference.medscape.com/viewarticle/888178	Yes		Dissecting aortic aneurysm Pulmonary embolism Hemothorax Empyema Pneumothorax Disseminated intravascular coagulation Exudative pleural effusion	Empyema	no	No	No	The most likely diagnosis in this case is Empyema. Empyema is a type of pleural effusion that results from the presence of purulent (pus-containing) material in the pleural cavity. The presence of high-density material and layering seen in the CT scan, as well as the worsening of the patient's anemia and stable elevated leukocytosis, are all findings consistent with empyema. In addition, the pati…	Moderate Cognitive Load	False Positive, True	Incomplete Relevant
After Consuming Alcohol With Raw Beef, a Man Has Seizure, Pain	https://reference.medscape.com/viewarticle/984679			Anthrax Listeriosis Clostridium perfringens sepsis Botulism	Clostridium perfringens sepsis	no	Yes	No	The most likely diagnosis based on the patient's symptoms and findings is Clostridium perfringens sepsis. Rationale: The patient's recent consumption of raw beef and the growth of gram-positive bacilli from the blood culture are suggestive of a foodborne infection. The rapid onset of symptoms and the presence of diffuse abdominal pain, high-grade fever, watery diarrhea, and the passage of blood i…	High Cognitive Load	False Positive, True	Incomplete Relevant
Fingernail, Toenail Changes and Flank Pain in a 20-Year-Old	https://reference.medscape.com/viewarticle/913911	Yes		Tuberous sclerosis Neurofibromatosis type 1 Neurofibromatosis type 2 Sturge-Weber syndrome	Tuberous Sclerosis (TS)	yes	Yes	Yes	The most likely diagnosis based on these findings is Tuberous Sclerosis (TS). Rationale: The presence of malar angiofibromas on the face, a leathery patch of skin on the lower back, and periungual fibromas on the fingers and toes are hallmark skin findings of TS. In addition, the finding of bilateral renal angiomyolipomas on CT scan is highly suggestive of TS, as this is a frequent finding in thi…	Moderate Cognitive Load	True Positive, True	Complete Relevant
Dermatology Case Challenge: Colorful Skin Patches on a Man With Fatigue Who Smokes Cigars	https://reference.medscape.com/viewarticle/983918			Cutaneous sarcoidosis Carotenemia Normolipemic plane xanthoma Lipoid proteinosis Necrobiotic xanthogranuloma	Normolipemic Plane Xanthoma	yes	Yes	Yes	The most likely diagnosis based on the findings is Normolipemic Plane Xanthoma. The patient presents with diffuse, symmetric yellow-orange thin plaques on the upper torso and arms, which is consistent with the physical appearance of plane xanthomas. The presence of lipid-laden macrophages in the dermis on biopsy, as well as the patient's history of well-controlled hypercholesterolemia, further su…	Moderate Cognitive Load	True Positive, True	Complete Relevant
Diarrhea, PPI Use, and Pain in a Restaurant Worker From Mexico	https://reference.medscape.com/viewarticle/983917			Tropical sprue Celiac disease Peptic ulcer disease Inflammatory bowel disease Malabsorption from chronic pancreatitis	Celiac disease	no	No	No	Based on the patient's history, symptoms, and laboratory results, the most likely diagnosis is celiac disease. Celiac disease is an autoimmune disorder in which the body reacts to gluten, which is found in many common grains, including wheat, barley, and rye. The patient's symptoms, including diarrhea, nausea, abdominal pain, and epigastric discomfort, are consistent with celiac disease. The pati…	Moderate Cognitive Load	False Negative, True	Incomplete Relevant
A Woman With AF After Husband’s Death, Grandkids’ Drug Abuse	https://reference.medscape.com/viewarticle/936740			Right-to-left cardiac shunting Obstructive sleep apnea Depression Vocal cord granuloma Hypothyroidism	Obstructive Sleep Apnea	yes	Yes	No	The most likely diagnosis in this 72-year-old woman is obstructive sleep apnea (OSA). The rationale for this differential is based on several findings in the patient's presentation: The patient's snoring as described by her daughter, "like a drunken sailor," is a classic symptom of OSA The patient's fatigue, shortness of breath during the day, and multiple awakenings during the night to urinate a…	Low Cognitive Load	True Positive, True	Complete Relevant
Emergency Med Case Challenge: Hemorrhoids, Urinary and Blood Infections in a Woman With Rigors	https://reference.medscape.com/viewarticle/885566			Diverticulitis Aortoenteric fistula Urinary tract infection Bacterial endocarditis	Bacterial Endocarditis	no	No	No	The most likely diagnosis is Bacterial Endocarditis. Rationale: The patient's presentation with fever, chills, and night sweats after having recently been treated with antibiotics for a positive blood culture is concerning for recurrent bacterial infection, potentially secondary to endocarditis. The presence of a heart disease (coronary artery bypass grafting) and history of positive blood cultur…	Moderate Cognitive Load	False Positive, True	Incomplete Relevant
Morning Stiffness, Dry Eyes, Back Pain in a Fit 58-Year-Old	https://reference.medscape.com/viewarticle/983148			Reactive arthritis Ankylosing spondylitis Psoriatic arthritis Spondylitis associated with inflammatory bowel disease Synovitis, acne, pustulosis, hyperostosis, osteitis (SAPHO) syndrome	Anklosing spondylitis	yes	Yes	Yes	On the basis of the given findings, the most likely diagnosis is Ankylosing Spondylitis. Ankylosing Spondylitis (AS) is a type of spondyloarthritis, which is a group of inflammatory diseases that primarily affect the spine and the joints of the body. The characteristic symptoms of AS include back pain, stiffness, and restricted mobility of the spine, particularly the sacroiliac joints. These symp…	Moderate Cognitive Load	True Positive, True	Complete Relevant
Gastro Case Challenge: A Coffee Drinker With Chronic Diarrhea, Epigastric Pain, and Fever	https://reference.medscape.com/viewarticle/983307	Yes		Acute cholecystitis Acute pancreatitis Chronic hepatitis due to fatty liver disease Chronic pancreatitis associated with diverticulosis Inflammatory bowel disease associated with biliary complications	Acute Cholecystitis	no	No	No	The most likely diagnosis is Acute Cholecystitis. Rationale: The patient presents with severe abdominal pain, fever, and jaundice which are symptoms of Acute Cholecystitis. The dilation of the biliary radicals and the common bile duct shown in the abdominal ultrasound is further evidence of Acute Cholecystitis. Additionally, the elevated levels of Gamma glutamyl transferase, a liver enzyme, and a…	Moderate Cognitive Load	False Positive,	Incomplete Relevant
Oncology Case Challenge: A Construction Worker Who Drinks Daily Has an Eyelid Lesion	https://reference.medscape.com/viewarticle/882771			Melanoma in situ Squamous cell carcinoma in situ Extramammary Paget disease Merkel cell carcinoma in situ Cutaneous T-cell lymphoma	Extramammary Paget Disease	no	No	No	The most likely diagnosis based on these findings is Extramammary Paget disease (EMPD). EMPD is a rare type of adnexal skin cancer that affects the anogenital region, axillae, and other areas of the skin, including the eyelid. The key features that suggest EMPD are the predominantly intraepidermal proliferation of basophilic atypical cells with pagetoid upward migration, a negative finding for in…	High Cognitive Load	False Positive, True	Incomplete Irrelevant
A 22-Year-Old Football Player Who Collapsed Has Urine Changes	https://reference.medscape.com/viewarticle/889517			Intravascular hemolysis Septicemia Heat stroke or exercise-induced rhabdomyolysis Polymyositis Genetic dystrophy-induced rhabdomyolysis	Heat stroke or exercise-induced rhabdomyolysis	yes	Yes	No	The most likely diagnosis in this case is Heat stroke or exercise-induced rhabdomyolysis. Rationale: The patient is a 22-year-old man who collapsed on a football field after running sprints during a training session in hot and humid weather conditions. He reports aching pain in his muscles, feeling weak, lightheaded, dizzy, and confused. He has no history of recurrent syncope or seizure activity,…	Moderate Cognitive Load	True Positive,	Complete Relevant
A Woman With Multiple New Sexual Partners Has Fatigue, Pain	https://reference.medscape.com/viewarticle/982433			Acute fatty liver of pregnancy Preeclampsia Normal pregnancy Acute hepatitis C Chronic hepatitis C	Acute Fatty Liver of Pregnancy (AFLP)	no	No	No	The most likely diagnosis is Acute Fatty Liver of Pregnancy (AFLP). AFLP is a rare but serious complication of pregnancy that typically occurs in the third trimester and is characterized by the sudden onset of symptoms such as fatigue, nausea, and abdominal pain. The patient's elevated levels of alanine aminotransferase (221 U/L) and aspartate aminotransferase (60 U/L) are consistent with liver d…	Moderate Cognitive Load	False Positive, True	Incomplete Relevant
Endo Case Challenge: Pubic Hair and Violent Behavior in a Strong 19-Month-Old Girl	https://reference.medscape.com/viewarticle/982431			Central precocious puberty Premature adrenarche Congenital adrenal hyperplasia Androgen-secreting adrenocortical tumor McCune-Albright syndrome	McCune-Albright Syndrome	no	No	No	The most likely diagnosis for this patient is McCune-Albright syndrome. McCune-Albright syndrome is a rare genetic disorder that affects the bones, skin, and endocrine glands. One of the hallmark features of McCune-Albright syndrome is precocious puberty, which can present with pubic hair growth, clitoromegaly, and advanced bone age. This patient has developed pubic hair and clitoromegaly, and he…	Moderate Cognitive Load	False Positive, False	Incomplete Relevant
A 45-Year-Old Teacher With a Groin Rash That Is Spreading	https://reference.medscape.com/viewarticle/871259			Acute generalized exanthematous pustulosis Leukocytoclastic vasculitis Pustular psoriasis Subcorneal pustular dermatosis Toxic epidermal necrolysis	Subcorneal pustular dermatosis	no	No	No	The most likely diagnosis based on the findings described is Subcorneal Pustular Dermatosis (SCPD). Rationale: The patient's symptoms of an acute-onset, diffusely spread, nonfollicular pustular rash, along with the histologic findings of spongiform subcorneal pustules, edema of the papillary dermis, and marked perivascular infiltration of neutrophils support a diagnosis of SCPD. Additionally, the…	Moderate Cognitive Load	False Positive, True	Incomplete Relevant
Emergency Med Case Challenge: Pain, Wheezing in a Nonverbal Man Who Keeps Rubbing His Chest	https://reference.medscape.com/viewarticle/847975	Yes		COPD exacerbation New-onset congestive heart failure Foreign body aspiration Pulmonary embolism	New-onset congestive heart failure	no	Yes	No	The most likely diagnosis in this case is New-onset congestive heart failure. Rationale: The patient's medical history includes hypertension, myocardial infarction, and cerebrovascular accident, which are all risk factors for congestive heart failure. The presence of bilateral and symmetrical pitting edema of the lower extremities to the mid-shin is a classic sign of congestive heart failure. The…	Moderate Cognitive Load	False Positive, True	Incomplete Relevant
Recurrent UTIs, Ulcerations, Foot Drop in 50-Year-Old Woman	https://reference.medscape.com/viewarticle/981714			Polyarteritis nodosa Immunoglobulin (Ig) G4–related disease Rheumatoid vasculitis Endocarditis Antiphospholipid syndrome Thromboangiitis obliterans	Immunoglobulin (Ig) G4–related disease	no	No	No	The most likely diagnosis based on the patient's symptoms and medical history is Immunoglobulin (Ig) G4-related disease. Rationale: The patient's medical history, including her history of RA, hypertension, hyperlipidemia, nonalcoholic steatohepatitis, type 2 diabetes, renal stones, and the increased levels of rheumatoid factor and anticyclic citrullinated peptide antibody, points to a systemic au…	Moderate Cognitive Load	False Positive, True	Incomplete Relevant
Dermatology Case Challenge: Painful Lesions, Open Wounds on a 45-Year-Old Woman	https://reference.medscape.com/viewarticle/981716	Yes		Healing injury from mechanical fall Pyoderma gangrenosum Erythema nodosum Spider bite	Healing injury from mechanical fall	no	No	No	The most likely diagnosis in this case is healing injury from a mechanical fall. Rationale: The patient has a history of a recent mechanical fall and presents with two lesions, one of which is on the area where she had the fall and is healing with hyperpigmented borders and an eschar. The patient's photo of the lesion on the right leg shows blistering of the skin and ulceration, which is consiste…	Low Cognitive Load	False Positive, True	Incomplete Irrelevant
Palpitations, Cough in a Woman Who Lives Next to a Zookeeper	https://reference.medscape.com/viewarticle/892848			AAT deficiency (AATD) Chronic obstructive pulmonary disease (COPD) Churg-Strauss syndrome (CSS) Asthma Allergic bronchopulmonary aspergillosis Congestive heart failure (CHF)	Allergic bronchopulmonary aspergillosis	no	Yes	No	The most likely diagnosis based on the given case information is Allergic Bronchopulmonary Aspergillosis (ABPA). The rationale for this choice is as follows: The patient has a history of respiratory infections, dyspnea, and a productive cough with yellowish sputum that has responded to antibiotics in the past, which suggests underlying airway disease. The physical examination reveals bilateral de…	Moderate Cognitive Load	False Positive, True	Incomplete Relevant
Neuro Case Challenge: A 35-Year-Old With Angry, Aggressive Outbursts, Memory Loss, and Insomnia	https://reference.medscape.com/viewarticle/888807	Yes		Neuroacanthocytosis Tardive dyskinesia Huntington disease Sydenham chorea	Huntington Disease	yes	Yes	No	The most likely diagnosis is Huntington disease (HD). Rationale: The patient's clinical presentation of abnormal, jerky, non-purposeful movements, dance-like gait, behavioral changes such as anger and depression, and memory impairment is consistent with HD. The patient's family history of multiple family members with similar symptoms and early onset of disease is also consistent with HD, which is…	Moderate Cognitive Load	True Positive,	Complete Relevant
Gastro Case Challenge: Pain, Vomiting in a 48-Year-Old on Levothyroxine, Metformin	https://reference.medscape.com/viewarticle/980966	Yes		Autoimmune pancreatitis Drug-induced pancreatitis Triglyceride-induced pancreatitis Alcoholic pancreatitis Hereditary pancreatitis	Autoimmune pancreatitis	no	No	No	Based on the clinical findings, the most likely diagnosis is autoimmune pancreatitis (Option 1). The patient's presentation of epigastric pain, nausea, nonbloody vomiting, and anorexia with a history of type 2 diabetes, obesity, hypertension, hypothyroidism, and obstructive sleep apnea are consistent with acute pancreatitis. The elevated levels of lipase and amylase, as well as the CT findings of…	Moderate Cognitive Load	False Negative, True	Incomplete Relevant
A Woman Who Owns a Hot Tub and Chickens Has Dyspnea, Cough	https://reference.medscape.com/viewarticle/980863			Rheumatoid lung nodules Methotrexate-induced pneumonitis Invasive pulmonary aspergillosis Nontuberculous mycobacterial infection Pneumocystis jirovecii pneumonia Legionnaires disease	Rheumatoid lung nodules	no	No	No	The most likely diagnosis based on the findings presented is Rheumatoid lung nodules. Rationale: The patient has a history of seropositive rheumatoid arthritis, which is a well-known risk factor for developing lung involvement. The CT of the chest reveals multiple predominantly solid airway centered nodules, which are characteristic of rheumatoid lung nodules. The patient's rheumatoid arthritis i…	Moderate Cognitive Load	False Negative, True	Incomplete Relevant
Emergency Case Challenge: After Argument, Unresponsive Woman Found By Her Boyfriend	https://reference.medscape.com/viewarticle/902139			Tricyclic antidepressant overdose Beta-blocker overdose Calcium-channel blocker overdose Digoxin overdose	Tricyclic antidepressant overdose	no	Yes	No	Based on the information provided, the most likely diagnosis is Tricyclic Antidepressant Overdose. The patient is unresponsive with fixed and dilated pupils, which are consistent with a central nervous system depression caused by an overdose. The patient's EKG shows a prolonged QRS duration of 88ms and no evidence of any R wave in aVR, which is consistent with tricyclic antidepressant overdose. T…	Moderate Cognitive Load	False Positive, True	Incomplete Relevant
Beer, Aspirin Worsen Nasal Issues in a 35-Year-Old With Asthma	https://reference.medscape.com/viewarticle/926232			Nasal polyposis related to allergic fungal rhinosinusitis Sinonasal inverted papilloma Nasal polyposis related to granulomatosis with polyangiitis Sinonasal undifferentiated carcinoma Nasal polyposis related to aspirin-exacerbated respiratory disease	Nasal polyposis related to aspirin-exacerbated respiratory disease	yes	Yes	Yes	The most likely diagnosis based on these findings is Nasal polyposis related to aspirin-exacerbated respiratory disease (AERD). The presence of adult-onset asthma and worsening of symptoms after using ibuprofen or aspirin (which are both non-steroidal anti-inflammatory drugs) along with the mild expiratory wheezing observed during auscultation of the lungs suggest a history of aspirin sensitivity…	Moderate Cognitive Load	True Positive, True	Complete Relevant
Endo Case Challenge: Amenorrhea for Months, Mood Swings, Weight Gain in a 38-Year-Old Woman	https://reference.medscape.com/viewarticle/980564			Congenital adrenal hyperplasia Ovarian insufficiency Cushing syndrome Adrenal insufficiency	Adrenal Insufficiency	no	No	No	Based on the information provided, the most likely diagnosis is Adrenal Insufficiency. Rationale: The patient presents with new-onset amenorrhea, despite previously having regular menstrual cycles, easy bruising, and emotional lability. These symptoms suggest a hormonal disturbance. The patient has gained 30 lb over the past year, a significant amount of weight, which can be a sign of adrenal ins…	Moderate Cognitive Load	False Positive, True	Incomplete Relevant
Rectal Bleeding in a 47-Year-Old Farmer Who Can't Pass Flatus	https://reference.medscape.com/viewarticle/980235			Intestinal tuberculosis Infective endocarditis Hydatid disease Toxic megacolon or ulcerative colitis activity Colon cancer Lymphoma	Hydatid disease	no	No	No	The most likely diagnosis based on the findings is Hydatid Disease. Rationale: The patient's history of living in a rural area and working as a farmer increases the likelihood of exposure to hydatid disease, which is caused by the Echinococcus granulosus parasite and commonly affects the liver and lungs in rural and agricultural areas. In addition, the patient's presentation of fever, fatigue, he…	Moderate Cognitive Load	False Positive, True	Incomplete Relevant
Derm Case Challenge: Rash on Chest, Buttocks and Toenail Changes in a Middle-Aged Man	https://reference.medscape.com/viewarticle/979516			Subacute cutaneous lupus erythematosus Morbilliform drug eruption Phototoxic drug eruption Dermatomyositis Extensive tinea corporis	Morbilliform drug eruption	no	No	No	Based on the information provided in the case, the most likely diagnosis is Morbilliform drug eruption. Rationale: The onset of the rash after initiation of a new medication, in this case hydrochlorothiazide and then lisinopril, suggests a drug-related cause of the rash. The rash has a characteristic morbilliform appearance, which is consistent with a drug eruption. The patient's history of immun…	Moderate Cognitive Load	False Positive, True	Complete Relevant
Gastro Case Challenge: A 33-Year-Old Man Who Can’t Swallow His Own Saliva	https://reference.medscape.com/viewarticle/867089	Yes		Incidental esophageal food impaction Eosinophilic esophagitis Gastroesophageal reflux disease Chemical esophagitis	Incidental esophageal food impaction	no	No	No	The most likely diagnosis based on the findings presented is Incidental Esophageal Food Impaction. Rationale: The patient presents with symptoms of food being stuck in the esophagus and difficulty swallowing saliva, which is consistent with esophageal food impaction. Additionally, the patient reports a history of intermittent worsening dysphagia, which has been rectified by drinking water and che…	Low Cognitive Load	False Positive, False	Incomplete Relevant
A Recently Married 27-Year-Old With Hot Flashes, Amenorrhea	https://reference.medscape.com/viewarticle/827431			Primary amenorrhea Hypothalamic amenorrhea Primary ovarian insufficiency from Turner syndrome Outflow tract obstruction Autoimmune oophoritis	Autoimmune oophoritis	yes	No	Yes	The most likely diagnosis in this case is autoimmune oophoritis. The patient's history of cessation of menses since stopping oral contraceptives six months ago and her symptoms of hot flashes, fatigue, and swelling sensation in her neck that sometimes "chokes" her at night suggest a potential endocrine disturbance. The presence of an elevated TSH level and elevated antithyroid peroxidase antibody…	Moderate Cognitive Load	True Positive, True	Complete Relevant
Delirious, Incontinent 45-Year-Old Found Crawling on the Floor	https://reference.medscape.com/viewarticle/979595			Lithium-induced hyperthyroidism Lithium-induced hypothyroidism Lithium-induced nephrogenic diabetes insipidus Lithium-induced hyperparathyroidism	Lithium-induced nephrogenic diabetes insipidus	yes	Yes	No	The most likely diagnosis based on the findings in this case is Lithium-induced nephrogenic diabetes insipidus. The rationale for this differential is as follows: The patient has a history of taking lithium, which is known to cause nephrogenic diabetes insipidus in some cases. The patient is presenting with a high urine output (6.5 L in the first 24 hours) despite fluid restrictions, which is a c…	Moderate Cognitive Load	True Positive, False	Complete Relevant
Violent Cough, Slurred Speech, and Ptosis in a Middle-Aged Man	https://reference.medscape.com/viewarticle/889050			Right internal carotid artery dissection Complete occlusion of right internal carotid artery due to atherosclerosis Embolic stroke Traumatic injury to the sympathetic chain in the right neck	Embolic stroke	no	Yes	No	The most likely diagnosis based on the findings is Embolic Stroke. Rationale: The patient's presentation of sudden left-sided facial, arm, and leg weakness, along with slurred speech after suffering violent and repetitive bouts of coughing, is consistent with an ischemic stroke. The location of the hyperdense right middle cerebral artery on the noncontrast CT scan further supports this diagnosis.…	Moderate Cognitive Load	False Positive, True	Complete Relevant
Emergency Med Case Challenge: A 41-Year-Old on Sildenafil With a Headache While Sleeping	https://reference.medscape.com/viewarticle/871819	Yes		Subarachnoid hemorrhage Cerebellar infarction Pituitary tumor apoplexy Cavernous sinus thrombosis	Subarachnoid hemorrhage	no	No	No	Based on the given case, the most likely diagnosis is Subarachnoid Hemorrhage. The sudden onset of a severe headache with associated symptoms such as nausea, vomiting, and subjective fevers, as well as the presence of new-onset diplopia and photophobia, is highly suggestive of this diagnosis. Furthermore, the examination revealing ptosis of the right eye with a dilated and unreactive pupil and bi…	High Cognitive Load	False Positive, True	Incomplete Relevant
After Unprotected Sex, 50-Year-Old Has Rash, Severe Weakness	https://reference.medscape.com/viewarticle/979164			Toxoplasmosis Disseminated Cryptococcus infection Acute HIV infection Molluscum contagiosum	Disseminated Cryptococcus infection	yes	No	Yes	The most likely diagnosis based on the findings is disseminated Cryptococcus infection. The patient presents with a 1-month history of oral thrush, skin rash, significant weight loss, diarrhea, and severe weakness, which are common symptoms of a systemic fungal infection such as disseminated Cryptococcus infection. The presence of nuchal rigidity, cervical lymphadenopathy, and a positive 1,3-beta…	Moderate Cognitive Load	True Positive,	Complete Relevant
Endo Case Challenge: Rash, Brain Fog, and Sleep Issues in a 50-Year-Old IT Director	https://reference.medscape.com/viewarticle/977964			Familial hypocalciuric hypercalcemia Intrathyroidal parathyroid adenoma ACR TI-RADS moderately suspicious pattern thyroid nodule that does not need biopsy until it is ≥ 1.5 cm ATA very low risk and ACR TI-RADS benign thyroid nodule that does not require biopsy	Intrathyroidal parathyroid adenoma	yes	Yes	No	On the basis of these findings, the most likely diagnosis is Intrathyroidal parathyroid adenoma. The patient's medical history, which includes a family history of endocrine disease and a diagnosis of euthyroid Hashimoto's thyroiditis, is consistent with this diagnosis. Additionally, the patient's elevated parathyroid hormone (PTH) levels (146 pg/mL, reference range 11-90 pg/mL) and serum calcium …	Moderate Cognitive Load	True Positive,	Complete Relevant
Psychiatry Case Challenge: Nightmares and Poor Grades in a Third Grader Allergic to Cats	https://reference.medscape.com/viewarticle/979003			Posttraumatic stress disorder Attention-deficit/hyperactivity disorder Conduct disorder Panic disorder without agoraphobia Generalized anxiety disorder	Generalized anxiety disorder	no	Yes	No	The most likely diagnosis in this case is Generalized Anxiety Disorder (GAD). The patient presents with symptoms of excessive worry, which are not limited to one particular situation or trigger and persist for at least 6 months, which is consistent with the diagnostic criteria for GAD. He reports feeling tightness in his chest, difficulty breathing, and heart palpitations, which may be symptoms o…	Low Cognitive Load	False Positive, True	Incomplete Relevant
ED Case Challenge: After New Sexual Partner, Dysuria, Discharge in a 21-Year-Old	https://reference.medscape.com/viewarticle/847159			Pyelonephritis Cystitis Pelvic inflammatory disease Appendicitis	Cystitis	yes	Yes	No	Based on these findings, the most likely diagnosis is cystitis. Cystitis is an inflammation of the bladder that is most commonly caused by a bacterial infection. The symptoms described by the patient, such as suprapubic pain, dysuria, dark urine, and frequent urination, are consistent with cystitis. Additionally, the positive results on the dipstick and microscopic analysis of the urine, such as …	Low Cognitive Load	True Positive, True	Complete Relevant
Loss of Taste, Rash, and Dyspnea in a 46-Year-Old With GERD	https://reference.medscape.com/viewarticle/881807			Hypertrophic cardiomyopathy Cardiac amyloidosis Hemochromatosis Systemic lupus erythematosus	Cardiac amyloidosis	yes	No	Yes	The most likely diagnosis based on the given findings is Cardiac Amyloidosis. Rationale: Cardiac Amyloidosis is a condition where amyloid, an abnormal protein, accumulates in the heart and affects its function. The findings in this case that support the diagnosis of cardiac amyloidosis include the following: Progressive generalized weakness, increasing shortness of breath, and leg swelling, which…	Moderate Cognitive Load	True Positive, True	Complete Relevant
A 27-Year-Old Woman With Constant Headache Too Tired to Party	https://reference.medscape.com/viewarticle/977791			Hyperthyroidism Narcolepsy Malnutrition Depression	Narcolepsy	yes	Yes	No	Based on the case information provided, the most likely diagnosis is Narcolepsy. Rationale: The patient's symptoms of constant headaches associated with sleepiness, frequent falling asleep at work, and rapid onset of REM sleep during naps as seen on the MSLT all suggest a diagnosis of Narcolepsy. Narcolepsy is a sleep disorder characterized by excessive daytime sleepiness, along with sudden loss …	Low Cognitive Load	True Positive, False	Complete Relevant
Intentional Overdose in a Suicidal 28-Year-Old With Lupus	https://reference.medscape.com/viewarticle/877044			Amitriptyline overdose Sotalol overdose Celecoxib overdose Hydroxychloroquine overdose Methotrexate overdose	Sotalol overdose	no	No	No	The most likely diagnosis in this case is Sotalol overdose. The rationale for this choice is based on the patient's presentation and results of the examination and workup. The prolonged QTc interval on ECG and polymorphic ventricular tachycardia observed in the patient are both commonly seen in cases of Sotalol overdose. The fact that the patient experienced a seizure and that his potassium level…	Moderate Cognitive Load	False Positive, True	Incomplete Relevant
Oncology Case Challenge: A Daily Beer Drinker With Bruises, Back Pain, and Bleeding	https://reference.medscape.com/viewarticle/752121			Acute myeloid leukemia Metastatic carcinoma Nonsecretory myeloma Paget disease Primary amyloidosis	Acute myeloid leukemia	no	Yes	No	The most likely diagnosis based on the findings is Acute Myeloid Leukemia (AML). The patient presents with symptoms of bleeding from gums, progressive weakness, and occasional bruising, all of which can be indicative of a hematological disorder. The laboratory findings also suggest a hematological disorder, with moderate normocytic normochromic anemia and thrombocytopenia. The blood film examinat…	Moderate Cognitive Load	False Positive, True
Neurology Case Challenge: A Man With Buttocks Pain, Bladder and Bowel Incontinence	https://reference.medscape.com/viewarticle/976837			Meningeal carcinomatosis Lumbosacral radiculoplexus neuropathy Chronic inflammatory demyelinating polyradiculoneuropathy Radiation-induced lumbosacral plexopathy	Radiation-induced lumbosacral plexopathy	no	Yes	No	The most likely diagnosis based on the findings is Radiation-induced lumbosacral plexopathy. Rationale: The patient's history of radiation therapy for prostate cancer 8 years prior to presentation and the subsequent progressive lower extremity pain and muscle weakness are consistent with radiation-induced lumbosacral plexopathy. The symptoms started with severe midline lower back pain, urinary in…	Moderate Cognitive Load	False Positive, True	Incomplete Relevant
A Man With Hypokalemia, Sleep Apnea, and Resistant Hypertension	https://reference.medscape.com/viewarticle/976833			Renal artery stenosis Primary hyperaldosteronism Cushing syndrome Pheochromocytoma	Primary hyperaldosteronism	yes	Yes	No	On the basis of the information provided, the most likely diagnosis is Primary Hyperaldosteronism. The patient has a history of uncontrolled hypertension and hypokalemia despite treatment with three different classes of antihypertensive medications. This is a red flag for primary hyperaldosteronism, which is a condition characterized by excessive secretion of aldosterone by the adrenal glands. Th…	Moderate Cognitive Load	True Positive, True	Complete Relevant
An Adopted 43-Year-Old With Bad Breath, Dyspnea, Dysphagia	https://reference.medscape.com/viewarticle/858606			Lemierre syndrome Parapharyngeal/retropharyngeal cellulitis and abscess formation Ludwig angina Epiglottitis Bacterial tracheitis	Parapharyngeal/retropharyngeal cellulitis and abscess formation	yes	Yes	No	Based on the case information provided, the most likely diagnosis is Parapharyngeal/retropharyngeal cellulitis and abscess formation. Rationale: The patient presents with swelling in the left neck region and progressive difficulty swallowing, which are both indicative of an abscess or cellulitis in the parapharyngeal or retropharyngeal area. The presence of an erythematous posterior pharynx witho…	Moderate Cognitive Load	True Positive, True	Complete Relevant
Gastro Case Challenge: A Daily Cannabis User With Sharp, Intense Epigastric Pain	https://reference.medscape.com/viewarticle/885142			Acute gastritis Cannabinoid hyperemesis syndrome Superior mesenteric artery syndrome Peptic ulcer disease Cholecystitis	Peptic ulcer disease	no	No	No	Based on the patient's symptoms and medical history, the most likely diagnosis is Peptic Ulcer Disease. The patient presents with recurrent abdominal pain, generalized weakness, progressive weight loss, and intractable nausea and vomiting, which are all common symptoms of peptic ulcer disease. Furthermore, the patient's history of gastroesophageal reflux disease and hiatal hernia, which can incre…	Moderate Cognitive Load	False Positive, Yes	Complete Relevant
A 51-Year-Old Man Avoiding Sexual Intercourse Due to Rectal Pain	https://reference.medscape.com/viewarticle/976273			Rectal syphilis Lymphogranuloma venereum Herpes simplex virus infection Gonorrhea	Herpes simplex virus infection	yes	No	Yes	Based on the information provided, the most likely diagnosis is Herpes simplex virus infection. Rationale: The patient's presentation of rectal pain, intermittent episodes of hematochezia, tenesmus, weight loss, and an irregular, nodular, polypoidal mass on MRI are all consistent with a rectal herpes simplex virus (HSV) infection. The presence of nonbleeding ulcers in the rectal mucosa and a hist…	Moderate Cognitive Load	True Positive, True	Complete Relevant
Neuro Case Challenge: A 16-Year-Old With Quadriparesis After Respiratory Infection	https://reference.medscape.com/viewarticle/823046			Viral encephalitis with Guillain-Barré syndrome Bickerstaff encephalitis Acute disseminated encephalomyelitis Spinal cord compression	Acute disseminated encephalomyelitis	yes	No	Yes	The most likely diagnosis based on the findings in this case is Acute Disseminated Encephalomyelitis (ADEM). Rationale: The patient's symptoms, including rapid onset of weakness in the lower extremities and arms and subsequent involvement of dysesthesia, along with normal laboratory findings, suggest a neurological disorder. The absence of sphincteric dysfunction and normal cranial nerve examinat…	Moderate Cognitive Load	True Positive,	Complete Relevant
Psychiatry Case Challenge: Alarming Behavior in a 26-Year-Old Soldier and Father of Three	https://reference.medscape.com/viewarticle/975750			Acute stress disorder Panic disorder Obsessive-compulsive disorder Adjustment disorder Posttraumatic stress disorder	Posttraumatic stress disorder	yes	Yes	No	The most likely diagnosis based on the presented information is post-traumatic stress disorder (PTSD). PTSD is a psychiatric condition that can occur after exposure to a traumatic event or experience, such as military combat. The patient's symptoms, including recurrent nightmares, vivid imagery, and difficulty pushing thoughts about traumatic events out of his mind, are consistent with the re-exp…	Moderate Cognitive Load	True Positive, True	Complete Relevant
A Scrotal Rash Lasting Months in a Man With Genital Edema	https://reference.medscape.com/viewarticle/851819			Eczema Scrotal dermatitis Fungal infection Cutaneous metastatic prostatic adenocarcinoma	Cutaneous metastatic prostatic adenocarcinoma	yes	Yes	No	On the basis of these findings only, the most likely diagnosis is cutaneous metastatic prostatic adenocarcinoma. Rationale: The patient has a history of prostate adenocarcinoma and recent elevated PSA levels (155 ng/dL), indicating prostate cancer progression. The presence of bone metastasis to the sternum, spine, and pelvis and the elevated alkaline phosphatase level (238 U/L) also support this …	Moderate Cognitive Load	True Positive, True	Complete Relevant
A 22-Year-Old Female College Athlete With Wild Mood Swings	https://reference.medscape.com/viewarticle/975378			Bipolar I disorder Bipolar II disorder Cyclothymic disorder Major depressive disorder Borderline personality disorder	Bipolar I disorder	no	Yes	No	The most likely diagnosis is Bipolar I disorder. Bipolar I disorder is characterized by alternating episodes of manic or hypomanic symptoms and depressive symptoms. The patient in the case study describes experiencing mood fluctuations that alternate between 2-3 days of feeling euphoric and "on top of the world" and 3-5 days of feeling low, sad, and hopeless. During the "up" phase, the patient re…	Moderate Cognitive Load	False Positive, True	Incomplete Relevant
Pediatric Case Challenge: A 7-Year-Old Boy With a Limp and Obesity Who Fell in the Street	https://reference.medscape.com/viewarticle/868041	Yes		Septic arthritis Transient synovitis Legg-Calvé-Perthes disease Slipped capital femoral epiphysis	Slipped capital femoral epiphysis	no	Yes	No	The most likely diagnosis for this 7-year-old boy is Slipped Capital Femoral Epiphysis (SCFE). The rationale for this diagnosis is based on the patient's history of worsening limp, decreasing mobility, and increasing left hip and knee pain, without any identified inciting trauma, and the physical examination findings of decreased range of motion in the left hip with pain elicited on passive inter…	Low Cognitive Load	False Positive,	Incomplete Relevant
Endo Case Challenge: A Cannabis User With Excessive Sweating and Syncope at Work	https://reference.medscape.com/viewarticle/975148			Non–islet cell insulin-producing neuroendocrine tumor Insulinoma Factitious hypoglycemia due to insulin administration Factitious hypoglycemia due to sulfonylurea consumption	Insulinoma	yes	No	Yes	The most likely diagnosis in this case is an insulinoma, which is a rare type of neuroendocrine tumor that originates from the beta cells of the pancreas and secretes insulin. The rationale for this diagnosis is based on several key findings in the patient's clinical presentation and laboratory values. The syncopal episode, excessive sweating, and low blood glucose levels (44 mg/dL) are all consi…	High Cognitive Load	True Positive, True	Complete Relevant
An Athletic Teen Suddenly Prone to Falls and Fractures	https://reference.medscape.com/viewarticle/849308	Yes		Paget disease Vitamin D deficiency Osteogenesis imperfecta Hypophosphatemic rickets	Hypophosphatemic rickets	no	No	No	The most likely diagnosis in this case is hypophosphatemic rickets. Rationale: The patient presents with a history of multiple fractures, which are more common than expected given his level of physical activity, as well as an outside radiology report indicating osteopenia. The laboratory results are consistent with hypophosphatemic rickets, including low levels of phosphorus (3 mg/dL, reference r…	Moderate Cognitive Load	False Positive, True	Incomplete Relevant
An Office Worker With Abdominal Cramps, Burning Chest, Dyspnea	https://reference.medscape.com/viewarticle/974769			Celiac disease Colorectal cancer Anaplasmosis Peptic ulcer disease Small intestinal bacterial overgrowth	Peptic ulcer disease	no	Yes	No	The most likely diagnosis based on the patient's findings is Peptic Ulcer Disease (PUD). The patient's presentation of diffuse, intermittent abdominal cramping, worsening shortness of breath, fatigue, and an 8-lb weight loss are consistent with symptoms of PUD. The burning sensation radiating to the chest with food consumption and improvement with defecation is also consistent with PUD. Additiona…	Moderate Cognitive Load	False Positive, True	Incomplete Relevant
Cardio Case Challenge: A Confused 35-Year-Old With Headache, Fever, and Sore Chest	https://reference.medscape.com/viewarticle/974770			Giant cell myocarditis Eosinophilic myocarditis Viral myocarditis Hypersensitivity myocarditis	Eosinophilic myocarditis	yes	Yes	No	The most likely diagnosis based on the given findings is Eosinophilic Myocarditis. Eosinophilic myocarditis is a type of myocarditis that is characterized by an infiltration of eosinophils into the myocardium. In this condition, elevated eosinophil levels are seen in the blood, which is consistent with the patient's results, as he has an absolute eosinophil count of 16,640 cells/µL, which is well…	Moderate Cognitive Load	True Positive,	Complete Relevant
A Woman With Back, Chest Pain After Eating Wings at a Restaurant	https://reference.medscape.com/viewarticle/885533			Antiphospholipid syndrome Lupus-associated thrombotic thrombocytopenic purpura Sepsis-induced thrombocytopenia Idiopathic thrombocytopenic purpura Disseminated intravascular coagulation	Sepsis-induced thrombocytopenia	yes	No	No	The most likely diagnosis in this case is Sepsis-induced thrombocytopenia. The following findings support this diagnosis: The patient presents with symptoms consistent with sepsis, including nausea, vomiting, diarrhea, abdominal pain, and chest pain. The patient's liver function tests are elevated, with ALT levels at 109 U/L and AST levels at 234 U/L, which can be indicative of liver dysfunction …	Moderate Cognitive Load	False Positive, True	Incomplete Relevant
Neurology Case Challenge: A 19-Year-Old With Tinnitus, Vision Problems, and Headaches	https://reference.medscape.com/viewarticle/874063			Tuberculous meningitis Space-occupying lesion Pseudotumor cerebri Choroid plexus papilloma	Pseudotumor cerebri	yes	Yes	No	The most likely diagnosis based on the findings is Pseudotumor cerebri (also known as Idiopathic Intracranial Hypertension). Rationale: The patient presents with headache, pulsatile tinnitus, and transient visual obscurations, which are typical symptoms of pseudotumor cerebri. The sixth nerve palsy on the left side and bilateral optic disc swelling seen on funduscopic examination are also consist…	Moderate Cognitive Load	True Positive,	Complete Relevant
Ob/Gyn Case Challenge: A 33-Year-Old Woman Trying to Conceive Has Dyspnea, Pain	https://reference.medscape.com/viewarticle/845962			Heterotopic pregnancy Ovarian torsion Ovarian hyperstimulation syndrome Pulmonary embolism	Ovarian torsion	no	No	No	The most likely diagnosis in this case is Ovarian Torsion. The patient's symptoms of sudden onset of shortness of breath, generalized abdominal pain with distention, nausea, and nonbloody, nonbilious vomiting, and pain that worsens with deep breathing and lying flat are all consistent with ovarian torsion. The patient's history of polycystic ovary syndrome (PCOS) and recent controlled ovarian sti…	Moderate Cognitive Load	False Positive, True	Incomplete Relevant
A Patient Who Collapsed in Agony After Echocardiography	https://reference.medscape.com/viewarticle/973953			Chronic obstructive pulmonary disease exacerbation Diastolic heart failure exacerbation Severe mitral valve regurgitation Pseudoallergic reaction Sepsis secondary to upper respiratory tract infection	Diastolic heart failure exacerbation	no	No	No	Diastolic heart failure exacerbation is the most likely diagnosis based on the findings in the case information. Rationale: The patient's past medical history of coronary artery disease, hypertension, and hyperlipidemia puts him at a higher risk for developing heart failure. The elevated fasting glucose level and elevated low-density lipoprotein cholesterol level also contribute to the risk of de…	Moderate Cognitive Load	False Positive, True	Incomplete Irrelevant
Oncology Case Challenge: A 45-Year-Old Father Seeking Vasectomy Has Alarming Findings	https://reference.medscape.com/viewarticle/973582			Renal cell carcinoma Wilms tumor Polycystic kidney disease Pheochromocytoma	Renal cell carcinoma	yes	Yes	No	The most likely diagnosis based on the findings is Renal Cell Carcinoma. The presence of a right renal mass with a renal vein thrombosis and scattered round, well-circumscribed pulmonary nodules at the lung bases, as seen on the CT scan, is highly suggestive of renal cell carcinoma. This type of renal cancer often invades the renal vein and causes thrombosis. The positive urinalysis for blood and…	Moderate Cognitive Load	True Positive, True	Complete Relevant
A Divorced Man With Back Pain After Trip With New Girlfriend	https://reference.medscape.com/viewarticle/933451			Ibuprofen-related acute kidney injury Pott disease Multiple myeloma Primary paraspinal pyomyositis	Multiple myeloma	yes	Yes	Yes	Based on the information provided in the case, the most likely diagnosis is Multiple Myeloma. Multiple myeloma is a type of cancer that affects plasma cells, which are a type of white blood cell. The primary symptoms of multiple myeloma include fatigue, bone pain, anemia, and hypercalcemia. In this case, the patient reports fatigue and low back pain, which has been relieved by over-the-counter ib…	Moderate Cognitive Load	True Positive, False	Complete Relevant
Facial Spasms in a Man Recently Released From the Hospital	https://reference.medscape.com/viewarticle/973267			Giant cell arteritis Myasthenia gravis Transient ischemic attack Partial cranial nerve III palsy	Partial cranial nerve III palsy	yes	Yes	No	The most likely diagnosis based on the given information is Partial Cranial Nerve III Palsy. The patient's symptoms of diplopia and impaired upgaze and medial gaze of the left eye suggest a problem with the cranial nerve III, which controls the lateral rectus and superior rectus muscles responsible for these eye movements. The fact that the extraocular movements of the right eye are intact, the d…	Moderate Cognitive Load	True Positive, True	Complete Relevant
Gastro Case Challenge: A Woman Who Abstains from Alcohol Has Worsening Abdominal Pain	https://reference.medscape.com/viewarticle/720150	Yes		Fatty infiltration of the pancreas Dorsal agenesis of the pancreas Pancreas divisum Autogenesis of the pancreas	Pancreas divisum	no	No	No	Based on the case information, the most likely diagnosis is Pancreas Divisum. Pancreas Divisum is a congenital abnormality characterized by the failure of the ducts of the pancreas to fuse during embryonic development. This results in two separate pancreatic ducts, which can cause problems with the flow of digestive enzymes. The condition has been associated with chronic pancreatitis, as well as …	Moderate Cognitive Load	False Positive, True	Incomplete Relevant
Oncology Case Challenge: A Retired Man With Left Upper Quadrant Pain, Leukocytosis	https://reference.medscape.com/viewarticle/972696			Acute lymphoblastic leukemia Chronic lymphocytic leukemia Chronic myelomonocytic leukemia Hairy cell leukemia Hairy cell leukemia variant	Hairy cell leukemia	no	Yes	No	The most likely diagnosis based on the findings described in the case is Hairy Cell Leukemia (HCL). Rationale: The presence of peripheral blood smear showing atypical lymphocytes with cytoplasmic projections, flow cytometry examination revealing a clonal B-cell population, and positive staining for CD20 and PAX5 in the bone marrow biopsy are all indicative of a hematologic malignancy. The negativ…	High Cognitive Load		Incomplete Relevant
A Coffee Drinker With Sudden-Onset Dyspnea, Tachycardia	https://reference.medscape.com/viewarticle/842254	Yes		Ventricular fibrillation Atrial fibrillation Torsade de pointes Sinus tachycardia	Torsade de pointes	no	No	No	Based on the information provided in the case, the most likely diagnosis is Torsade de Pointes. The patient presents with sudden onset of rapid heart rate and palpitations, along with shortness of breath. The rhythm strip and cardiac monitor show a rapid, irregular heart rate with a momentary period of asystole after the administration of adenosine, which supports the diagnosis of Torsade de Poin…	Moderate Cognitive Load	False Positive,	Incomplete Relevant
PCP Case Challenge: Lesions on the Hands, Palms, and Feet of a 57-Year-Old Man	https://reference.medscape.com/viewarticle/847158			Allergic contact dermatitis Herpes simplex Impetigo Dyshidrotic eczema	Dyshidrotic eczema	yes	Yes	No	On the basis of the information provided, the most likely diagnosis is Dyshidrotic Eczema. Rationale: Dyshidrotic Eczema is a type of eczema that affects the palms of the hands and the soles of the feet and is characterized by the presence of fluid-filled vesicles on the skin. The symptoms described in the case, such as the presence of vesiculobullous lesions on the feet and hands, which are skin…	Low Cognitive Load	True Positive, Yes	Complete Relevant
A 36-Year-Old Woman With Flatulence and Memory Problems	https://reference.medscape.com/viewarticle/893850			Infectious agent causing gastroenteritis Irritable bowel syndrome Celiac disease Nonceliac gluten sensitivity Hyperthyroidism	Nonceliac gluten sensitivity	yes	Yes	No	Based on the patient's history and physical examination findings, the most likely diagnosis is nonceliac gluten sensitivity. Rationale: The patient presents with recurrent diarrhea, abdominal cramping, bloating, and increased flatulence after eating, as well as a "foggy brain," muscle and joint aches, and normal serology for celiac disease. These symptoms suggest a possible gastrointestinal intol…	Low Cognitive Load	True Positive, Yes	Complete Relevant
A School Nurse With Anxiety, Diarrhea, Palpitations, and Cough	https://reference.medscape.com/viewarticle/972301			Clostridioides difficile colitis Hyperthyroidism Reactivation of lymphoma Colon adenocarcinoma SARS-CoV-2 infection	Clostridioides difficile colitis	no	No	No	Based on the information given, the most likely diagnosis is Clostridioides difficile colitis. The patient's presentation of diarrhea (three to four watery bowel movements per day) with no abdominal pain, along with a history of taking antibiotics and being a healthcare worker (which is a risk factor for exposure to C. difficile) make this the most likely diagnosis. The absence of fever, chills, …	Moderate Cognitive Load	False Positive, Yes	Incomplete Relevant
Cardio Case Challenge: Syncope in a 53-Year-Old Woman With Dyspnea and Morning Chest Pain	https://reference.medscape.com/viewarticle/745798			Myocardial infarction Torsade de pointes secondary to long-QT syndrome Hypertrophic cardiomyopathy Prinzmetal angina or variant angina	Prinzmetal angina or variant angina	yes	Yes	Yes	The most likely diagnosis based on the case information is Prinzmetal angina or variant angina. Prinzmetal angina or variant angina is a type of acute coronary syndrome that occurs when the coronary arteries constrict and reduce blood flow to the heart, causing chest pain and increased risk of cardiac arrest. This type of angina typically occurs at rest, in the middle of the night, and is charact…	Moderate Cognitive Load	True Positive, Yes	Complete Relevant
A 12-Year-Old With Urinary Retention Who Can't Grasp Objects	https://reference.medscape.com/viewarticle/971990			Central cord syndrome Thoracic spine fracture Acromioclavicular joint dislocation Brachial plexus injury	Central cord syndrome	yes	Yes	No	The most likely diagnosis in this case is Central Cord Syndrome. Central cord syndrome is a type of spinal cord injury that occurs when there is a greater amount of damage to the center of the spinal cord than to the nerve fibers that surround it. This results in greater weakness in the arms compared to the legs, which is consistent with the findings in this case where the patient has decreased s…	Moderate Cognitive Load	True Positive, Yes	Complete Relevant
Oncology Case Challenge: A 46-Year-Old Mother With Severe, Constant Abdominal Pain	https://reference.medscape.com/viewarticle/971546			Essential thrombocytosis Severe iron deficiency anemia Chronic myeloid leukemia Chronic lymphocytic leukemia	Chronic myeloid leukemia	yes	Yes	Yes	The most likely diagnosis based on the findings is Chronic Myeloid Leukemia (CML). Rationale: The patient presents with diffuse abdominal pain, thrombocytosis, polychromatophilic red cells, and circulating blasts seen in the peripheral blood smear and hypercellular marrow with increased megakaryocytes seen in the bone marrow examination. The presence of these findings, combined with a positive re…	Moderate Cognitive Load	True Positive,	Complete Relevant
A 42-Year-Old Tennis Player With Dyspnea Blamed on Anxiety	https://reference.medscape.com/viewarticle/727941			Chronic aortic dissection Ischemic cardiomyopathy Chronic obstructive pulmonary disease Chronic thromboembolic pulmonary hypertension	Chronic thromboembolic pulmonary hypertension	yes	Yes	No	Based on the information given, the most likely diagnosis is Chronic Thromboembolic Pulmonary Hypertension (CTEPH). The patient presents with a long-standing history of worsening dyspnea that is worse upon exertion and associated with decreased exercise tolerance, which is consistent with the symptoms of CTEPH. Additionally, the CT angiogram of the chest shows prominent central pulmonary arteries…	Moderate Cognitive Load	True Positive,	Complete Relevant
Neurology Case Challenge: Drooling and Dysphagia in a Man Who Can’t Speak	https://reference.medscape.com/viewarticle/843818			Brainstem stroke Foix-Chavany-Marie syndrome Myasthenia gravis Botulism Amyotrophic lateral sclerosis	Foix-Chavany-Marie syndrome	yes	No	Yes	The most likely diagnosis in this case is Foix-Chavany-Marie syndrome, also known as pseudobulbar palsy. The rationale for this diagnosis is based on the patient's presentation of sudden onset of difficulty speaking and swallowing, along with bilateral loss of voluntary movement of the muscles supplied by cranial nerves V, VII, IX, X, and XII, and preserved automatic movements of the face. These …	High Cognitive Load	True Positive, True	Complete Relevant
Urination Problems After Procedure in a Man Treated for BPH	https://reference.medscape.com/viewarticle/971164			Rhabdomyolysis Perforation of the bladder secondary to the Foley catheter Urothelial cell carcinoma Clot retention at the prostatic fossa	Clot retention at the prostatic fossa	yes	Yes	No	Based on the findings in the case, the most likely diagnosis is Clot Retention at the Prostatic Fossa. The patient presents with gross hematuria and urinary hesitancy, which began after a transurethral resection of the prostate (TURP) procedure 2 weeks prior. Physical examination reveals suprapubic fullness and tenderness, and a CT scan of the abdomen and pelvis shows bilateral hydronephrosis and…	Moderate Cognitive Load	True Positive, True	Complete Relevant
Endo Case Challenge: A 36-Year-Old Has Cramping, Lung Issues and Can’t Lose Weight	https://reference.medscape.com/viewarticle/833128			Dietary indiscretion/stress hyperphagia Acquired hypothyroidism Stress hypercortisolemia and hyperphagia Cushing syndrome/endobronchial carcinoid with ectopic ACTH secretion	Cushing syndrome/endobronchial carcinoid with ectopic ACTH secretion	yes	Yes	No	The most likely diagnosis in this case is Cushing syndrome/endobronchial carcinoid with ectopic ACTH secretion. Rationale: The patient presents with symptoms consistent with hypercortisolism, including weight gain, fatigue, hypertension, facial flushing, and hypokalemia. Additionally, the elevated cortisol and ACTH levels along with the failure of the high-dose dexamethasone suppression test sugg…	Moderate Cognitive Load	True Positive, True	Complete Relevant
Seizure After Sudden Headache in a 16-Year-Old Cyclist	https://reference.medscape.com/viewarticle/753945	Yes		Brain tumor Brain abscess Acute intraparenchymal bleed Colloid cyst No acute abnormality	Acute intraparenchymal bleed	no	Yes	No	On the basis of the findings described in the case, the most likely diagnosis is acute intraparenchymal bleed. Rationale: The presence of papilledema (swelling of the optic disk), increased intracranial pressure, and bilateral sixth cranial nerve palsy (paralysis of the sixth cranial nerve, which is responsible for lateral eye movement) are highly suggestive of increased intracranial pressure. Th…	Moderate Cognitive Load	False Positive, True	Incomplete Relevant
Cardiology Case Challenge: Worsening Chest Pain After a Respiratory Infection in a Man With Hypertension	https://reference.medscape.com/viewarticle/885563			Acute pericarditis Acute inferior ST-segment myocardial infarction Aortic dissection Pulmonary embolus	Acute inferior ST-segment myocardial infarction	no	No	No	Based on the given information, the most likely diagnosis is acute inferior ST-segment myocardial infarction. The patient presents with retrosternal chest pain that has started suddenly and worsened over time, with radiation to the right shoulder and neck. This pain is relieved by bending forward, but worsens when lying down and with deep breathing. These symptoms are consistent with angina, whic…	Moderate Cognitive Load	False Positive,	Incomplete Relevant
A 53-Year-Old Waitress With a Cough and Constant Back Pain	https://reference.medscape.com/viewarticle/970288			Work-related injury Sciatica Osteoporosis Metastatic cancer	Metastatic cancer	yes	Yes	No	The most likely diagnosis based on the case information is Metastatic Cancer. The patient has a history of low back pain that has worsened over the past 2 months and has become unresponsive to over-the-counter pain medication. The fact that the pain is in the mid to lower back region and does not radiate to other parts of the body is concerning. Additionally, the patient's chest radiograph shows …	Moderate Cognitive Load	True Positive, True	Complete Relevant
Gastro Case Challenge: An Incarcerated 24-Year-Old With Dyspnea, Fatigue, and Chronic Nausea	https://reference.medscape.com/viewarticle/876163			Celiac sprue Idiopathic eosinophilic gastroenteritis Eosinophilic granuloma (histiocytosis X) Crohn disease	Idiopathic eosinophilic gastroenteritis	yes	No	Yes	The most likely diagnosis in this case is Idiopathic Eosinophilic Gastroenteritis (IEG). IEG is a condition characterized by inflammation of the gastrointestinal tract caused by an abnormal accumulation of eosinophils (a type of white blood cell). The patient's presenting symptoms of exertional dyspnea, generalized fatigue, and chronic nausea, combined with the odd nodular appearance of the gastr…	Moderate Cognitive Load	True Positive, True	Complete Relevant
17-Year-Old With Hair Loss, Dysmenorrhea, Thrush, and Diarrhea	https://reference.medscape.com/viewarticle/746588			Anorexia nervosa Abdominal tuberculosis Addison disease (AD) Polyglandular failure (type I) Polyglandular failure (type II)	Addison disease (AD)	no	Yes	No	The most likely diagnosis in this case is Addison disease (AD). Rationale: The symptoms and physical examination findings in this patient are consistent with Addison disease, which is characterized by chronic adrenal gland insufficiency. The hyperpigmentation of the skin and oral mucosa, angular stomatitis, and thrush, along with the low-grade fever, fatigue, dizziness, and hypotension, suggest a…	Moderate Cognitive Load	False Positive,	Incomplete Relevant
Sexually Active Man With Foreign-Body Feeling, Eye Discharge	https://reference.medscape.com/viewarticle/969260			Acute angle-closure glaucoma Foreign body Infectious keratitis (bacterial) Hyphema	Infectious keratitis (bacterial)	yes	Yes	No	The most likely diagnosis in this case is Infectious Keratitis (Bacterial). Rationale: This diagnosis is supported by the following findings: The patient presents with periorbital edema and erythema in the right eye, a cloudy cornea with an ulcer at the 10 o'clock position, and thick yellow discharge. The corneal ulcer has progressed to the point of near rupture, suggesting that an infectious pro…	Moderate Cognitive Load	True Positive, True	Complete Relevant
Case Report: Cardiac Arrest in a Man Who Has Overdosed	https://reference.medscape.com/viewarticle/968988			Tricyclic antidepressant poisoning Alcohol poisoning Opioid poisoning Cocaine intoxication Digitalis poisoning	Opioid poisoning	yes	Yes	No	The most likely diagnosis based on these findings is Opioid poisoning. Rationale: The presentation of symmetrical miosis in both eyes and the patient's response to the administration of naloxone, a medication used to reverse the effects of opioids, are strong indications of opioid toxicity. The track marks observed on the patient's skin suggest a history of intravenous drug use, which is consiste…	Low Cognitive Load	True Positive, True	Complete Relevant
Primary Care Case Challenge: An Accountant With Bilateral Neck Masses	https://reference.medscape.com/viewarticle/869215	Yes		Thyroid cancer Scrofula Cervicofacial lymphangioma Cat scratch disease	Cervicofacial lymphangioma	no	No	No	On the basis of the findings described, the most likely diagnosis is Cervicofacial Lymphangioma. Rationale: The patient presents with bilateral, palpable, nontender neck masses that have been growing over the past two months, and there are no associated systemic symptoms, such as fever or chills. Physical examination reveals no skin color changes, no cutaneous drainage, no bruit over the lesions,…	Moderate Cognitive Load	False Positive,	Incomplete Relevant
A 13-Year-Old Athlete With Chest Pain, Cough After Practice	https://reference.medscape.com/viewarticle/889891			Ruptured main bronchus Spinal fracture Cardiac tamponade Pneumorrhachis Mallory-Weiss tear	Pneumorrhachis	yes	Yes	Yes	The most likely diagnosis based on the given information is Pneumomediastinum. The rationale for this choice is as follows: Clinical presentation: The patient presents with a history of dull, substernal chest pain that extends into the neck and is exacerbated by deep breaths and relieved by rest. This is a classic presentation of pneumomediastinum. Radiology findings: The chest radiograph and CT …	Moderate Cognitive Load	True Positive, True	Complete Relevant
Oncology Case Challenge: A 37-Year-Old Woman With Multiple Fibroadenomas	https://reference.medscape.com/viewarticle/968993	Yes		Inflammatory breast cancer Primary breast cancer Metastasis from another primary site Malignant phyllodes Breast lymphoma	Inflammatory breast cancer	no	Yes	No	The most likely diagnosis based on these findings is Inflammatory Breast Cancer. Inflammatory breast cancer (IBC) is a rare and aggressive form of breast cancer that can present with a rapidly evolving clinical picture. The hallmark sign of IBC is the presence of erythema, nipple retraction, and peau d'orange, as seen in this patient. The skin thickening, masses with prominent axillary nodes, and…	Moderate Cognitive Load	False Positive,	Complete Relevant
Vaginal Discharge, Fever in Pregnant Woman After Hawaii Trip	https://reference.medscape.com/viewarticle/968367			Multidrug-resistant bacterial organism chorioamnionitis Fungal chorioamnionitis Mycobacterial chorioamnionitis COVID-19/viral chorioamnionitis	Multidrug-resistant bacterial organism chorioamnionitis	no	Yes	No	Based on the presented information, the most likely diagnosis is Multidrug-resistant bacterial organism chorioamnionitis. The patient presents with a 2-day history of fever, chills, abdominal pain and serosanguinous vaginal discharge, which are symptoms consistent with chorioamnionitis. The patient is 20 weeks' gestation, which is a critical period in the pregnancy, and chorioamnionitis can lead …	Moderate Cognitive Load	False Positive, True	Incomplete Relevant
Emergency Medicine Case Challenge: An Active-Duty Soldier With a Burning, Spreading Rash and Sore Throat	https://reference.medscape.com/viewarticle/849383			Henoch-Schönlein purpura Mixed cryoglobulinemia Polyarteritis nodosa Systemic lupus erythematosus Hemolytic-uremic syndrome	Henoch-Schönlein purpura	yes	Yes	No	The most likely diagnosis based on the findings is Henoch-Schönlein purpura (HSP). HSP is a type of vasculitis that affects small blood vessels and can cause a purpuric rash, which is a rash with small red or purple spots that look like bruises. The presentation of a dark-red "burning rash" on the patient's calves, palms, and soles of the feet, which started at the sock line and spread proximally…	Moderate Cognitive Load	True Positive, True	Complete Relevant
A 42-Year-Old With Declining Cognition and Frequent Vomiting	https://reference.medscape.com/viewarticle/727294	Yes		Glioblastoma Choroid plexus papilloma Retinoblastoma Metastatic melanoma	Glioblastoma	no	Yes	No	Based on the given case information, the most likely diagnosis is Glioblastoma. The gradual onset headache, frequent vomiting, and cognitive defects all point towards a brain lesion as the cause. The MRI scans show a hyperintense lesion in the superficial cortex of the posterior frontal region with surrounding edema, which is characteristic of a high-grade brain tumor such as a glioblastoma. Addi…	Moderate Cognitive Load	False Positive, True	Incomplete Relevant
Emergency Medicine Case Challenge: A Young Girl With Discolored Feet, Facial Swelling, and Cough	https://reference.medscape.com/viewarticle/855744	No		Coccidiomycosis Berger disease Mercury poisoning Kawasaki disease	Kawasaki disease	no	No	No	The most likely diagnosis for this 16-month-old girl based on the provided information is Kawasaki disease. Rationale: Kawasaki disease is a systemic vasculitis that affects infants and young children. It is characterized by a persistent fever, bilateral conjunctival injection, changes in the lips and oral mucosa, skin rashes, and cervical lymphadenopathy. The presence of periorbital swelling, pi…	Moderate Cognitive Load	False Positive,	Incomplete Relevant	Fails to consider the relationship between lightening creams and the presence of mercury
Endocrinology Case Challenge: A 55-Year-Old With Impotence, Decreased Libido, and Hyponatremia	https://reference.medscape.com/viewarticle/729365			Hypothyroidism Electrolyte loss due to vomiting Hypopituitarism due to empty sella syndrome Primary adrenal insufficiency	Primary adrenal insufficiency	no	No	No	Based on the patient's history and examination findings, the most likely diagnosis is primary adrenal insufficiency (also known as Addison's disease). The patient has a history of decreased libido and impotence for 3 years, which are non-specific but can be symptoms of adrenal insufficiency. The normochromic normocytic anemia, with a hemoglobin level of 11.8 g/dL, hematocrit of 34%, and mean corp…	Moderate Cognitive Load	False Positive, True	Incomplete Relevant	Unable to differentiate between primary and secondary causes. The absence of both hyperkalemia and mucosal hyperpigmentation suggested secondary hypoadrenalism.
5-Month-Old Rushed to the ED for Severe Abdominal Distention	https://reference.medscape.com/viewarticle/898100	Yes		Choledochal cyst Portal hypertension Abdominal vascular malformation Ruptured hepatic tumor Malignant hemoperitoneum	Malignant hemoperitoneum	no	No	No	Based on the given information, the most likely diagnosis is Malignant Hemoperitoneum. The presence of severe abdominal distention, gross abdominal distension, discoloration, and bloodstained free fluid seen on paracentesis, as well as the severe metabolic acidosis with elevated lactate level, low blood pressure, hyperkalemia, and severe anemia (low hemoglobin level), suggest the possibility of i…	Moderate Cognitive Load	False Positive, True	Incomplete Relevant	malignant hepatic tumors, which in this age group are mostly hepatoblastomas. This would explain the elevated AFP
A 23-Year-Old Unaware She’s Pregnant With Hematuria, ECG Abnormalities	https://reference.medscape.com/viewarticle/885135	Yes		Cushing syndrome Addison disease Bartter syndrome Distal renal tubular acidosis	Addison disease	no	No	No	The most likely diagnosis based on the patient's symptoms and laboratory findings is Addison disease. Addison disease is a condition in which the adrenal glands do not produce enough hormones, including cortisol and aldosterone. The clinical presentation of Addison disease includes weakness, fatigue, and nausea, which are all symptoms that the patient in this case is experiencing. Additionally, t…	Moderate Cognitive Load	False Positive, True	Incomplete Relevant	GPT didn't consider the ECG findings - the peak U waves was important to consider for RTA diagnosis.
An Anxious Hiker With Recurring Annular Rash and Sleep Loss	https://reference.medscape.com/viewarticle/966775			Erythema multiforme Tinea corporis Urticaria Annular psoriasis Erythema migrans Subacute cutaneous lupus erythematosus	Erythema migrans	no	Yes	No	The most likely diagnosis based on the findings is Erythema migrans. Rationale: Erythema migrans is a type of skin rash that is a hallmark symptom of Lyme disease, a bacterial infection transmitted by the bite of an infected black-legged tick. The patient's recent outdoor activities and history of hiking, as well as her travel to parts of the Midwest and New England, known for Lyme disease, all s…	Low Cognitive Load	False Positive,	Incomplete Relevant	Urticaria is commonly misdiagnosed as erythema migrans. Would need to consider migratory nature of urticaria, associated pruritus, response to antihistamines, and lack of epidermal necrosis.
Psychiatry Case Challenge: A 9-Year-Old With Suicidal Behavior	https://reference.medscape.com/viewarticle/863846			Munchausen syndrome (factitious disorder imposed on self) Munchausen syndrome by proxy (factitious disorder imposed on another) Schizophrenia Conversion disorder Brief reactive psychosis	Brief reactive psychosis	yes	No	Yes	The most likely diagnosis in this case is Brief reactive psychosis. Brief reactive psychosis, also known as brief psychotic disorder, is a mental disorder characterized by the sudden onset of psychotic symptoms such as delusions, hallucinations, disorganized speech and behavior, that last for less than a month. This diagnosis makes sense in this case as the boy suddenly started exhibiting suicida…	Low Cognitive Load	True Positive, True	Complete Relevant
Neurology Case Challenge: Visual and Auditory Hallucinations in a Patient With Parkinson Disease	https://reference.medscape.com/viewarticle/736108			Vascular dementia Parkinson disease dementia Dementia with Lewy bodies Carbidopa/levodopa side effects Alzheimer disease	Dementia with Lewy bodies	yes	Yes	Yes	The most likely diagnosis based on the findings is Dementia with Lewy bodies (DLB). Rationale: The patient's history of Parkinson's disease and mild response to carbidopa/levodopa treatment, in combination with the symptoms of episodic altered mental status, agitation, and hallucinations, particularly visual hallucinations, suggest the presence of DLB. The hallmark feature of DLB is the co-occurr…	Moderate Cognitive Load	True Positive,	Complete Relevant
A 16-Year-Old Girl With Full-Body Rash, Dyspnea, and Swelling	https://reference.medscape.com/viewarticle/881373			Hereditary angioedema Cholinergic urticaria Exercise-induced anaphylaxis Systemic mastocytosis Idiopathic anaphylaxis	Exercise-induced anaphylaxis	yes	Yes	No	Based on the findings in the case, the most likely diagnosis is Exercise-Induced Anaphylaxis. Rationale: The patient presents with symptoms of itching, rash, shortness of breath, and tightness of the throat, which are all typical symptoms of an allergic reaction. Additionally, the fact that these symptoms occur after physical activity, particularly in hot temperatures, suggests that exercise may …	Moderate Cognitive Load	True Positive, True	Complete Relevant
						47

## Sheet: CGPT data extraction Reviewer 2
case name (subtypes: management vs diagnostic cases)	Case Link	Type of Case	MCQ options	CGPT Answer	Answer correct?	Consistent with most common answer?	Answers right when 50% voters got wrong	CGPT Response	Cognitive Load Theory	Diagnostic Accuracy	Quality of Medical Answer	Considers other diagnosis
MedScape Cases
Internal Medicine Case Challenge: A Teacher’s Assistant With Bipolar Disorder Has Lung Problems	https://reference.medscape.com/viewarticle/984951		Lupus nephritis Interstitial nephritis Antiphospholipid syndrome nephropathy Thrombotic thrombocytopenic purpura	Lupus nephritis	No	Yes	No	Based on the information provided, it is most likely that the patient's diagnosis is Lupus Nephritis. Lupus Nephritis is a type of kidney inflammation caused by systemic lupus erythematosus (SLE). The patient has a history of SLE, as evidenced by her positive test results for lupus anticoagulant, as well as other SLE symptoms such as fatigue, fever, oral ulcers, and joint pain. Additionally, the …	Low cognitive load	False negative	Incomplete relevant	Yes
A 27-Year-Old Factory Worker With Incontinence and Imbalance	https://reference.medscape.com/viewarticle/984950		Multiple sclerosis Familial hypercholesterolemia Adrenomyeloneuropathy Adrenoleukodystrophy	Adrenoleukodystrophy (ALD)	No	No	No	The most likely diagnosis based on these findings is Adrenoleukodystrophy (ALD). Adrenoleukodystrophy is a genetic disorder that affects the adrenal gland and the central nervous system, leading to progressive degeneration of the myelin sheath that covers nerve fibers. It is often characterized by symptoms such as ataxia (balance problems), bladder incontinence, and spasticity in the lower extrem…	Moderate cognitive load	False negative	Incomplete, relevant	Yes
Cardio Case Challenge: A 17-Year-Old in Cardiac Arrest After Collision Playing Sports	https://reference.medscape.com/viewarticle/724047		Hypertrophic cardiomyopathy Myocardial infarction Commotio cordis Long-QT syndrome	Commotio cordis	Yes	Yes	N/A	Based on the information provided, it is most likely that the patient's cardiac arrest was caused by Commotio cordis. Commotio cordis is a rare condition where a sudden, blunt impact to the chest causes cardiac arrest. It typically occurs during sports or other activities where there is a risk of impact to the chest. In this case, the patient was playing baseball and was hit in the chest by a tea…	Low cognitive load	True positive	complete, relevant	Yes
A 21-Year-Old Man With Epigastric Pain After a Wild Party	https://reference.medscape.com/viewarticle/729899		External monitoring device Radiologic artifact Foreign-body ingestion An implanted medical device	An implanted medical device	No	No	N/A	The abnormality seen on the x-ray in the patient is most likely an implanted medical device. Rationale: The patient has a history of surgical interventions including a deviated nasal septum surgery 11 months ago. The appearance of the radio-opaque shadow in the central lower chest/epigastrium region as seen on the chest and abdominal x-rays suggests that the shadow is not a radiologic artifact or…	Low cognitive load	False, positive	incomplete, irrelevant	Yes
A 19-Year-Old With Hypercholesterolemia, Transaminitis, and IBD	https://reference.medscape.com/viewarticle/984871		Hepatitis B virus infection Autoimmune hepatitis Primary biliary cholangitis Primary sclerosing cholangitis Lysosomal acid lipase deficiency	Autoimmune hepatitis	No	Yes	No	Based on the patient's symptoms, lab results, and physical examination, it is likely that the patient is suffering from autoimmune hepatitis. Autoimmune hepatitis is a liver disease that occurs when the immune system attacks liver cells and causes inflammation and damage to the liver. The elevated levels of AST, ALT, and alkaline phosphatase, as well as the elevated levels of inflammation markers…	Low cognitive load	False, negative	Incomplete, relevant	Yes
Emergency Med Case Challenge: A 46-Year-Old Beauty Pageant Winner With Sudden Blindness	https://reference.medscape.com/viewarticle/984870		Retinal ischemia secondary to antiphospholipid antibodies Idiopathic intracranial hypertension (pseudotumor cerebri) Sequelae from migraine Central retinal artery occlusion from dermal fillers	idiopathic intracranial hypertension (pseudotumor cerebri)	No	No	N/A	The most likely diagnosis is idiopathic intracranial hypertension (pseudotumor cerebri). The rationale for this differential is based on the patient's presenting symptoms of sudden-onset unilateral blindness, the absence of papilledema, and the presence of a diffuse white pallor on the funduscopic examination in the right eye. These findings are consistent with those seen in pseudotumor cerebri, …	Low cognitive load	False, positive	Incomplete, irrelevant	Yes
Gastro Case Challenge: Excruciating Abdominal Pain in a Woman Taking Benzodiazepines and Narcotics	https://reference.medscape.com/viewarticle/882400		Primary epiploic appendagitis Acute omental infarction Mesenteric panniculitis Appendicitis	Primary epiploic appendagitis	Yes	Yes	Yes	The most likely diagnosis for this patient is primary epiploic appendagitis. The patient's symptoms of severe abdominal pain, nausea, and lack of fever, chills, melena, or hematochezia are all consistent with the presentation of primary epiploic appendagitis. This condition occurs when an epiploic appendix, a fatty appendage of the colon, becomes inflamed and swollen. This can cause severe pain i…	Low cognitive load	True, positive	Complete, relevant	No
A Teenager Shot Multiple Times Develops Further Complications	https://reference.medscape.com/viewarticle/888178		Dissecting aortic aneurysm Pulmonary embolism Hemothorax Empyema Pneumothorax Disseminated intravascular coagulation Exudative pleural effusion	Exudative pleural effusion	No	No	No	The most likely diagnosis based on these findings is exudative pleural effusion. Rationale: The presence of a loculated pleural effusion and the worsening anemia (decrease in hemoglobin level) along with the elevated leukocytosis (white blood cell count) suggest an exudative effusion. Exudative effusions are characterized by high levels of protein and cells and low levels of glucose compared to t…	Low cognitive load	False, positive	Complete, relevant	Yes
After Consuming Alcohol With Raw Beef, a Man Has Seizure, Pain	https://reference.medscape.com/viewarticle/984679		Anthrax Listeriosis Clostridium perfringens sepsis Botulism	Clostridium perfringens sepsis	No	Yes	No	Based on these findings, the most likely diagnosis is Clostridium perfringens sepsis. Rationale: The patient's history of consuming raw beef and the subsequent onset of symptoms such as high-grade fever, abdominal pain, and watery stools with passage of blood are concerning for Clostridium perfringens infection. Clostridium perfringens is a common cause of food poisoning and can cause sepsis in s…	Low cognitive load	False, positive	Incomplete, relevant	Yes
Fingernail, Toenail Changes and Flank Pain in a 20-Year-Old	https://reference.medscape.com/viewarticle/913911		Tuberous sclerosis Neurofibromatosis type 1 Neurofibromatosis type 2 Sturge-Weber syndrome	Tuberous Sclerosis (TS).	Yes	Yes	Yes	Based on the presented findings, the most likely diagnosis is Tuberous Sclerosis (TS). TS is a genetic disorder that results in the growth of noncancerous tumors in various organs, including the brain, skin, heart, lungs, and kidneys. The characteristic clinical findings of TS include seizures, intellectual disability, developmental delays, behavioral issues, skin lesion (angiofibromas), and rena…	Low cognitive load	True, positive	Complete, relevant	Yes
Dermatology Case Challenge: Colorful Skin Patches on a Man With Fatigue Who Smokes Cigars	https://reference.medscape.com/viewarticle/983918		Cutaneous sarcoidosis Carotenemia Normolipemic plane xanthoma Lipoid proteinosis Necrobiotic xanthogranuloma	Necrobiotic xanthogranuloma	No	No	No	The most likely diagnosis for the 80-year-old man with yellow-orange patches on his chest and shoulders is Necrobiotic Xanthogranuloma. The finding of foamy, lipid-laden macrophages in the dermis on biopsy supports this diagnosis, as this is a hallmark of necrobiotic xanthogranuloma. Additionally, the presence of a monoclonal gammopathy (M protein level of 3.0 g/dL and IgG kappa monoclonal gammop…	Moderate cognitive load	False, positive	Incomplete, irrelevant	Yes
Diarrhea, PPI Use, and Pain in a Restaurant Worker From Mexico	https://reference.medscape.com/viewarticle/983917		Tropical sprue Celiac disease Peptic ulcer disease Inflammatory bowel disease Malabsorption from chronic pancreatitis	Inflammatory bowel disease	No	Yes	No	Based on the given information and findings, the most likely diagnosis is Inflammatory Bowel Disease (IBD). Here is a detailed rationale for each of the options: Option 1: Tropical sprue Tropical sprue is a diarrheal illness that occurs in people who live in or have visited tropical areas, but the patient in this case has not lived in any tropical areas recently. Also, the stool test for parasite…	Low cognitive load	False, positive	incomplete, relevant	Yes
A Woman With AF After Husband’s Death, Grandkids’ Drug Abuse	https://reference.medscape.com/viewarticle/936740		Right-to-left cardiac shunting Obstructive sleep apnea Depression Vocal cord granuloma Hypothyroidism	Obstructive sleep apnea	Yes	Yes	No	Diagnosis: Obstructive Sleep Apnea (OSA) Rationale: The patient reports snoring "like a drunken sailor" according to her daughter and has multiple symptoms of exhaustion and fatigue, despite not having difficulty initiating sleep. These are common symptoms of OSA. The patient wakes up several times during the night to urinate, which can be due to sleep fragmentation caused by the repeated awakeni…	Low cognitive load	True, positive	Complete, relevant	Yes
Emergency Med Case Challenge: Hemorrhoids, Urinary and Blood Infections in a Woman With Rigors	https://reference.medscape.com/viewarticle/885566		Diverticulitis Aortoenteric fistula Urinary tract infection Bacterial endocarditis	Bacterial endocarditis	No	No	No	Based on the patient's presentation and medical history, the most likely diagnosis is bacterial endocarditis. The patient has multiple underlying conditions that increase her risk for endocarditis, including a history of coronary artery bypass grafting, which can result in endocarditis, as well as a history of diverticulosis, which can lead to bacteremia. Her presentation with fever, chills, and …	Low cognitive load	False, negative	Incomplete, relevant	Yes
Morning Stiffness, Dry Eyes, Back Pain in a Fit 58-Year-Old	https://reference.medscape.com/viewarticle/983148		Reactive arthritis Ankylosing spondylitis Psoriatic arthritis Spondylitis associated with inflammatory bowel disease Synovitis, acne, pustulosis, hyperostosis, osteitis (SAPHO) syndrome	Ankylosing spondylitis	Yes	Yes	Yes	The most likely diagnosis is Ankylosing Spondylitis. The presence of active sacroiliitis as seen on MRI and bilateral knee pain and stiffness are supportive findings for a diagnosis of Ankylosing Spondylitis. The positive ANA with a nucleolar pattern, as well as a high ESR, are also in favor of a diagnosis of Ankylosing Spondylitis. The negative result for HLA-B27 is a less supportive finding, as…	High cognitive load	True, positive	Complete, relevant	Yes
Gastro Case Challenge: A Coffee Drinker With Chronic Diarrhea, Epigastric Pain, and Fever	https://reference.medscape.com/viewarticle/983307		Acute cholecystitis Acute pancreatitis Chronic hepatitis due to fatty liver disease Chronic pancreatitis associated with diverticulosis Inflammatory bowel disease associated with biliary complications	Acute cholecystitis	No	No	No	The most likely diagnosis based on the patient's symptoms and laboratory results is Acute Cholecystitis. The presence of fever, abdominal pain, tenderness in the epigastrium and right hypochondrium, jaundice and yellowish skin discoloration, and elevated levels of direct bilirubin (8 mg/dL), gamma glutamyl transferase (500 U/L), and alkaline phosphatase (400 IU/L) are highly suggestive of biliary…	Moderate cognitive load	False, positive	Incomplete, relevant	Yes
Oncology Case Challenge: A Construction Worker Who Drinks Daily Has an Eyelid Lesion	https://reference.medscape.com/viewarticle/882771		Melanoma in situ Squamous cell carcinoma in situ Extramammary Paget disease Merkel cell carcinoma in situ Cutaneous T-cell lymphoma	Extramammary Paget disease	No	No	No	The most likely diagnosis based on the findings is Extramammary Paget Disease (EMPD). The key factor in the diagnosis of EMPD is the presence of a predominantly intraepidermal proliferation of atypical basophilic cells, with pagetoid upward migration, as described in the biopsy results. The atypical cells are positive for cytokeratin 20, high-molecular-weight cytokeratin, synaptophysin, and BerEp…	High cognitive load	False, positive	Incomplete, irrelevant	Yes
A 22-Year-Old Football Player Who Collapsed Has Urine Changes	https://reference.medscape.com/viewarticle/889517		Intravascular hemolysis Septicemia Heat stroke or exercise-induced rhabdomyolysis Polymyositis Genetic dystrophy-induced rhabdomyolysis	Heat stroke or exercise-induced rhabdomyolysis	Yes	Yes	No	Based on the patient's presentation and test results, the most likely diagnosis is heat stroke or exercise-induced rhabdomyolysis. Rationale: The patient's symptoms of muscle aches, weakness, and lightheadedness after intense physical activity in high temperature and humidity suggest heat exhaustion or heat stroke. The dark colored urine and elevated creatinine phosphokinase (CPK) level of 12,976…	Moderate cognitive load	True, positive	Complete, relevant	Yes
A Woman With Multiple New Sexual Partners Has Fatigue, Pain	https://reference.medscape.com/viewarticle/982433		Acute fatty liver of pregnancy Preeclampsia Normal pregnancy Acute hepatitis C Chronic hepatitis C	Acute fatty liver of pregnancy	No	No	No	The most likely diagnosis in this case is acute fatty liver of pregnancy (AFLP). AFLP is a rare and severe liver disorder that occurs in the third trimester of pregnancy. The symptoms of AFLP include fatigue, nausea, muscle aches, and decreased appetite, which are similar to the symptoms reported by the patient. Additionally, the patient's elevated liver enzyme levels (alanine aminotransferase le…	Low cognitive load	False, positive	Incomplete, relevant	Yes
Endo Case Challenge: Pubic Hair and Violent Behavior in a Strong 19-Month-Old Girl	https://reference.medscape.com/viewarticle/982431		Central precocious puberty Premature adrenarche Congenital adrenal hyperplasia Androgen-secreting adrenocortical tumor McCune-Albright syndrome	Congenital adrenal hyperplasia	No	No	No	The most likely diagnosis for this 19-month-old female toddler is Congenital Adrenal Hyperplasia (CAH). The differential diagnosis for this patient with central precocious puberty (CPP), premature adrenarche (PA), congenital adrenal hyperplasia (CAH), androgen-secreting adrenocortical tumor (ASAT), and McCune-Albright syndrome (MAS) was considered based on the history, physical examination and la…	Moderate cognitive load	False, positive	Incomplete, relevant	Yes
A 45-Year-Old Teacher With a Groin Rash That Is Spreading	https://reference.medscape.com/viewarticle/871259		Acute generalized exanthematous pustulosis Leukocytoclastic vasculitis Pustular psoriasis Subcorneal pustular dermatosis Toxic epidermal necrolysis	Acute generalized exanthematous pustulosis	Yes	Yes	Yes	The most likely diagnosis is Acute Generalized Exanthematous Pustulosis (AGEP). The patient presents with an acute-onset, mildly pruritic rash that has spread diffusely over her face, trunk, axillae, groin, arms, and legs, characterized by hundreds of nonfollicular pustules on erythematous bases. The patient has no known history of drug allergies, but was diagnosed with pneumonia 4 days ago and h…	High cognitive load	True, positive	Complete, relevant	Yes
Emergency Med Case Challenge: Pain, Wheezing in a Nonverbal Man Who Keeps Rubbing His Chest	https://reference.medscape.com/viewarticle/847975		COPD exacerbation New-onset congestive heart failure Foreign body aspiration Pulmonary embolism	New-onset congestive heart failure	No	Yes	No	Based on the patient's presentation and workup, the most likely diagnosis is New-onset congestive heart failure. The differential diagnosis could be COPD exacerbation, foreign body aspiration, and pulmonary embolism, but the findings support congestive heart failure as the most likely diagnosis. The patient has a history of hypertension and myocardial infarction with two stents, which increase th…	Moderate cognitive load	False negative	Incomplete, relevant	Yes
Recurrent UTIs, Ulcerations, Foot Drop in 50-Year-Old Woman	https://reference.medscape.com/viewarticle/981714		Polyarteritis nodosa Immunoglobulin (Ig) G4–related disease Rheumatoid vasculitis Endocarditis Antiphospholipid syndrome Thromboangiitis obliterans	Polyarteritis nodosa	No	No	No	The most likely diagnosis based on these findings is Polyarteritis nodosa. The patient's symptoms of necrotic ulceration of bilateral upper and lower extremities, along with right wrist drop and left-sided foot drop, suggest a vasculitis affecting small- to medium-sized arteries. The increase in the rheumatoid factor level and absence of joint swelling or synovitis are also consistent with Polyar…	Moderate cognitive load	False, positive	Incomplete, relevant	Yes
Dermatology Case Challenge: Painful Lesions, Open Wounds on a 45-Year-Old Woman	https://reference.medscape.com/viewarticle/981716		Healing injury from mechanical fall Pyoderma gangrenosum Erythema nodosum Spider bite	Pyoderma gangrenosum	Yes	Yes	No	Based on the presented information, the most likely diagnosis is Pyoderma gangrenosum. The presence of lesions on both legs, with one of the lesions appearing to be in the healing stage, is consistent with Pyoderma gangrenosum. This condition is characterized by painful, pustular, and ulcerative skin lesions that can occur in patients with underlying inflammatory conditions such as Crohn's diseas…	Low cognitive load	True, positive	Complete, relevant	Yes
Palpitations, Cough in a Woman Who Lives Next to a Zookeeper	https://reference.medscape.com/viewarticle/892848		AAT deficiency (AATD) Chronic obstructive pulmonary disease (COPD) Churg-Strauss syndrome (CSS) Asthma Allergic bronchopulmonary aspergillosis Congestive heart failure (CHF)	allergic bronchopulmonary aspergillosis (ABPA)	No	Yes	No	Based on these findings, the most likely diagnosis is allergic bronchopulmonary aspergillosis (ABPA). The patient presents with a history of dyspnea, productive cough with yellowish sputum, and shortness of breath that is exacerbated by changes in weather. She also reports a history of multiple respiratory infections and eosinophilia, with blood eosinophils >10% in the laboratory workup. The ches…	Moderate cognitive load	False, positive	Incomplete, relevant	Yes
Neuro Case Challenge: A 35-Year-Old With Angry, Aggressive Outbursts, Memory Loss, and Insomnia	https://reference.medscape.com/viewarticle/888807		Neuroacanthocytosis Tardive dyskinesia Huntington disease Sydenham chorea	Huntington disease	Yes	Yes	No	Based on the above information, the most likely diagnosis is Huntingdon disease. The presentation of choreoathetoid movements affecting both upper and lower extremities, face, and gait, along with behavioral changes such as aggressive behavior, depressive mood, and memory impairment, is consistent with the motor and cognitive symptoms of Huntington disease. The positive family history, with simil…	Low cognitive load	True, positive	Complete, relevant	Yes
Gastro Case Challenge: Pain, Vomiting in a 48-Year-Old on Levothyroxine, Metformin	https://reference.medscape.com/viewarticle/980966		Autoimmune pancreatitis Drug-induced pancreatitis Triglyceride-induced pancreatitis Alcoholic pancreatitis Hereditary pancreatitis	Autoimmune pancreatitis	No	No	No	The most likely diagnosis is autoimmune pancreatitis based on the patient's presentation, medical history, and laboratory investigations. Rationale: The patient has a positive antinuclear antibody (ANA) test result and a high level of IgG4 (187 mg/dL), which are markers for autoimmune disorders. The patient has a history of poorly controlled type 2 diabetes, hypertension, and hypothyroidism, whic…	Moderate cognitive load	False, positive	Incomplete, relevant	Yes
A Woman Who Owns a Hot Tub and Chickens Has Dyspnea, Cough	https://reference.medscape.com/viewarticle/980863		Rheumatoid lung nodules Methotrexate-induced pneumonitis Invasive pulmonary aspergillosis Nontuberculous mycobacterial infection Pneumocystis jirovecii pneumonia Legionnaires disease	Invasive pulmonary aspergillosis	No	Yes	No	The most likely diagnosis based on the findings is invasive pulmonary aspergillosis. The presence of multiple predominantly solid airway-centered nodules in various lobes of the lung, along with bronchial wall thickening and bronchiectasis, as seen on CT of the chest, suggests the possibility of an invasive fungal infection. This is further supported by negative results for bacterial culture grow…	Moderate cognitive load	False, negative	Incomplete, irrelevant	Yes
Emergency Case Challenge: After Argument, Unresponsive Woman Found By Her Boyfriend	https://reference.medscape.com/viewarticle/902139		Tricyclic antidepressant overdose Beta-blocker overdose Calcium-channel blocker overdose Digoxin overdose	Tricyclic antidepressant overdose	No	Yes	No	Based on the patient's symptoms and results of the laboratory tests, the most likely cause of death was a tricyclic antidepressant (TCA) overdose. The physical exam findings of fixed and dilated pupils, QRS duration of 88ms, and negative findings on the chest radiography are consistent with TCA toxicity. The EKG further supports TCA toxicity with a wide QRS duration and no R wave in aVR. The elev…	Moderate cognitive load	False, positive	Incomplete, relevant	Yes
Beer, Aspirin Worsen Nasal Issues in a 35-Year-Old With Asthma	https://reference.medscape.com/viewarticle/926232		Nasal polyposis related to allergic fungal rhinosinusitis Sinonasal inverted papilloma Nasal polyposis related to granulomatosis with polyangiitis Sinonasal undifferentiated carcinoma Nasal polyposis related to aspirin-exacerbated respiratory disease	Nasal polyposis related to aspirin-exacerbated respiratory disease	Yes	Yes	Yes	The most likely diagnosis is Nasal polyposis related to aspirin-exacerbated respiratory disease (AERD). The rationale for this differential is based on several key findings: The patient's history of adult-onset asthma and worsening of symptoms after drinking certain beers and using ibuprofen or aspirin, which are known triggers for AERD. The patient's history of nasal obstruction, rhinorrhea, and…	Moderate cognitive load	true, positive	Complete, relevant	Yes
Endo Case Challenge: Amenorrhea for Months, Mood Swings, Weight Gain in a 38-Year-Old Woman	https://reference.medscape.com/viewarticle/980564		Congenital adrenal hyperplasia Ovarian insufficiency Cushing syndrome Adrenal insufficiency	Adrenal insufficiency	No	No	No	The most likely diagnosis is Adrenal Insufficiency. The low levels of cortisol and aldosterone, two hormones produced by the adrenal gland, as well as the low ACTH level, which stimulates cortisol production, all point towards Adrenal Insufficiency. The PM cortisol levels of 12 µg/dL and AM cortisol levels of 12.1 µg/dL, both being within the normal reference range, suggest that cortisol levels a…	Low cognitive load	False, positive	Incomplete, irrelevant	Yes
Rectal Bleeding in a 47-Year-Old Farmer Who Can't Pass Flatus	https://reference.medscape.com/viewarticle/980235		Intestinal tuberculosis Infective endocarditis Hydatid disease Toxic megacolon or ulcerative colitis activity Colon cancer Lymphoma	Toxic megacolon or ulcerative colitis activity	No	Yes	No	The most likely diagnosis based on these findings is toxic megacolon or a flare of the patient's previously diagnosed ulcerative colitis. The patient's history of ulcerative colitis, a disease that primarily affects the colon, combined with his symptoms of fever, rectal bleeding, weight loss, tenderness and rigidity in the abdominal examination, increased erythrocyte sedimentation rate, and eleva…	Moderate cognitive load	False, negative	Incomplete, relevant	Yes
Derm Case Challenge: Rash on Chest, Buttocks and Toenail Changes in a Middle-Aged Man	https://reference.medscape.com/viewarticle/979516		Subacute cutaneous lupus erythematosus Morbilliform drug eruption Phototoxic drug eruption Dermatomyositis Extensive tinea corporis	Phototoxic drug eruption	No	No	No	The most likely diagnosis is Phototoxic drug eruption. The differential diagnosis for the patient's rash can be narrowed down to phototoxic drug eruption, morbilliform drug eruption, and subacute cutaneous lupus erythematosus. The findings that would rule out the other options include the lack of photosensitivity reported by the patient, and the absence of findings such as joint pains, fatigue, m…	Moderate cognitive load	False, negative	Incomplete, relevant	Yes
Gastro Case Challenge: A 33-Year-Old Man Who Can’t Swallow His Own Saliva	https://reference.medscape.com/viewarticle/867089		Incidental esophageal food impaction Eosinophilic esophagitis Gastroesophageal reflux disease Chemical esophagitis	Incidental esophageal food impaction	No	No	No	The most likely diagnosis is Incidental Esophageal Food Impaction based on the following findings and rationale: The patient presents with symptoms of food stuck in the esophagus and difficulty swallowing, which are consistent with esophageal food impaction. The patient has a history of difficulty swallowing solid food since childhood, but no significant episodes have required medical evaluation …	Moderate cognitive load	False, negative	Incomplete, relevant	Yes
A Recently Married 27-Year-Old With Hot Flashes, Amenorrhea	https://reference.medscape.com/viewarticle/827431		Primary amenorrhea Hypothalamic amenorrhea Primary ovarian insufficiency from Turner syndrome Outflow tract obstruction Autoimmune oophoritis	Hypothalamic amenorrhea	No	Yes	No	Based on the information provided, the most likely diagnosis is hypothalamic amenorrhea. This diagnosis is supported by the patient's history of stopping oral contraceptives and the onset of hot flashes, fatigue, and a swelling sensation in her neck. The elevated TSH level and anti-TPO antibody level suggest the presence of autoimmune thyroiditis, which can cause hypothalamic-pituitary axis dysfu…	Low cognitive load	False, positive	Incomplete, relevant	Yes
Delirious, Incontinent 45-Year-Old Found Crawling on the Floor	https://reference.medscape.com/viewarticle/979595		Lithium-induced hyperthyroidism Lithium-induced hypothyroidism Lithium-induced nephrogenic diabetes insipidus Lithium-induced hyperparathyroidism	Lithium-induced hypothyroidism	No	No	No	The most likely diagnosis based on the findings is Lithium-induced hypothyroidism. The rationale for this differential is as follows: The patient's high Lithium level (2.4 mEq/L, reference range 0.6-1.2 mEq/L) suggests chronic toxicity, which is a known risk factor for hypothyroidism. The low TSH level (1.41 mIU/L, reference range 0.4-4.0 mIU/L) is consistent with hypothyroidism, which is charact…	High cognitive load	False, positive	Incomplete, irrelevant	Yes
Violent Cough, Slurred Speech, and Ptosis in a Middle-Aged Man	https://reference.medscape.com/viewarticle/889050		Right internal carotid artery dissection Complete occlusion of right internal carotid artery due to atherosclerosis Embolic stroke Traumatic injury to the sympathetic chain in the right neck	Embolic stroke	No	No	No	The most likely diagnosis is embolic stroke. The patient presents with sudden onset of left-sided weakness, slurred speech, and facial droop, which are all common symptoms of a stroke. Additionally, the non-contrast CT scan shows a hyperdense right middle cerebral artery, which can indicate an embolic occlusion. Conventional angiography shows stenosis (narrowing) of the right internal carotid art…	Moderate cognitive load	False, positive	incomplete, relevant	Yes
Emergency Med Case Challenge: A 41-Year-Old on Sildenafil With a Headache While Sleeping	https://reference.medscape.com/viewarticle/871819		Subarachnoid hemorrhage Cerebellar infarction Pituitary tumor apoplexy Cavernous sinus thrombosis	Subarachnoid hemorrhage	No	No	No	The most likely diagnosis based on the patient's symptoms and findings is a subarachnoid hemorrhage. The sudden and severe headache, nausea and vomiting, fever, and new-onset diplopia and photophobia suggest an intracranial event. The physical examination findings of ptosis of the right eye, deviation of the eye inferolaterally, and dilated and unreactive pupil on the right side, along with bitem…	Moderate cognitive load	False, positive	Incomplete, relevant	Yes
After Unprotected Sex, 50-Year-Old Has Rash, Severe Weakness	https://reference.medscape.com/viewarticle/979164		Toxoplasmosis Disseminated Cryptococcus infection Acute HIV infection Molluscum contagiosum	Disseminated Cryptococcus infection	Yes	No	Yes	The most likely diagnosis is Disseminated Cryptococcus infection based on the following findings: Positive result for 1,3-beta-D-glucan test Positive result for CSF cytology showing elevated protein and lymphocyte count Chest radiograph showing bilateral interstitial infiltrates and multiple pulmonary nodules The positive result for 1,3-beta-D-glucan test is highly indicative of a fungal infectio…	Moderate cognitive load	true, positive	Complete, relevant	Yes
Endo Case Challenge: Rash, Brain Fog, and Sleep Issues in a 50-Year-Old IT Director	https://reference.medscape.com/viewarticle/977964		Familial hypocalciuric hypercalcemia Intrathyroidal parathyroid adenoma ACR TI-RADS moderately suspicious pattern thyroid nodule that does not need biopsy until it is ≥ 1.5 cm ATA very low risk and ACR TI-RADS benign thyroid nodule that does not require biopsy	Intrathyroidal parathyroid adenoma	Yes	Yes	No	On the basis of the given findings, the most likely diagnosis is Intrathyroidal parathyroid adenoma. The findings of a moderately suspicious pattern on ACR TI-RADS and an unusual vascular pattern on Doppler analysis, as well as elevated PTH level, high normal calcium level, and borderline low phosphorus level support the diagnosis of an intrathyroidal parathyroid adenoma. The presence of a hypoec…	Low cognitive load	True, positive	Complete, relevant	Yes
Psychiatry Case Challenge: Nightmares and Poor Grades in a Third Grader Allergic to Cats	https://reference.medscape.com/viewarticle/979003		Posttraumatic stress disorder Attention-deficit/hyperactivity disorder Conduct disorder Panic disorder without agoraphobia Generalized anxiety disorder	Generalized anxiety disorder	No	Yes	No	The most likely diagnosis is Generalized Anxiety Disorder. This differential is supported by the patient's symptoms of frequent waking up in the middle of the night with feelings of breathlessness and fright, difficulty falling asleep on the night before important tests, and tightness in the chest during periods of increased anxiety such as during recess or at the thought of an upcoming school pl…	Low cognitive load	False, negative	Incomplete, relevant	Yes
ED Case Challenge: After New Sexual Partner, Dysuria, Discharge in a 21-Year-Old	https://reference.medscape.com/viewarticle/847159_3		Pyelonephritis Cystitis Pelvic inflammatory disease Appendicitis	Pyelonephritis	No	No	No	The most likely diagnosis based on the patient's symptoms and examination results is Pyelonephritis. Rationale: The patient's symptoms of abdominal pain, dysuria (painful urination), and frequent urination are indicative of a urinary tract infection (UTI), which is a common cause of these symptoms. The presence of white blood cells and bacteria in the patient's urine sample, as well as a positive…	Low cognitive load	False, positive	Incomplete, relevant	Yes
Loss of Taste, Rash, and Dyspnea in a 46-Year-Old With GERD	https://reference.medscape.com/viewarticle/881807		Hypertrophic cardiomyopathy Cardiac amyloidosis Hemochromatosis Systemic lupus erythematosus	Cardiac amyloidosis	Yes	No	Yes	The most likely diagnosis is Cardiac Amyloidosis based on the findings of the patient's history and examination. Rationale: The patient presents with congestive heart failure after presenting with progressive generalized weakness, increasing shortness of breath, and leg swelling, which are common symptoms of cardiac amyloidosis. The presence of mild dysphagia, gastroesophageal reflux, and difficu…	Low cognitive load	True, positive	complete, relevant	Yes
A 27-Year-Old Woman With Constant Headache Too Tired to Party	https://reference.medscape.com/viewarticle/977791		Hyperthyroidism Narcolepsy Malnutrition Depression	Narcolepsy	Yes	Yes	No	The most likely diagnosis in this case is Narcolepsy. Rationale: Based on the patient's symptoms of constant headaches that resolve after a nap or a night's sleep, and the findings from her overnight sleep study and MSLT that show a short sleep latency with rapid onset of REM sleep during her naps, narcolepsy is the most likely diagnosis. These symptoms, particularly the short sleep latency and r…	Low cognitive load	true, positive	complete, relevant	Yes
Intentional Overdose in a Suicidal 28-Year-Old With Lupus	https://reference.medscape.com/viewarticle/877044		Amitriptyline overdose Sotalol overdose Celecoxib overdose Hydroxychloroquine overdose Methotrexate overdose	Sotalol overdose	No	No	No	Based on the patient's symptoms, the most likely diagnosis is Sotalol Overdose. The rationale for this differential is as follows: Prolonged QTc interval: The patient's ECG showed a prolonged QTc interval of 507 msec, which is significantly prolonged and beyond the reference range for men. This prolonged QTc interval is a classic sign of sotalol toxicity. Ventricular tachycardia: The patient expe…	Moderate cognitive load	False, positive	incomplete, irelevant	Yes
Oncology Case Challenge: A Daily Beer Drinker With Bruises, Back Pain, and Bleeding	https://reference.medscape.com/viewarticle/752121		Acute myeloid leukemia Metastatic carcinoma Nonsecretory myeloma Paget disease Primary amyloidosis	Acute myeloid leukemia	No	Yes	No	The most likely diagnosis based on the findings is Acute Myeloid Leukemia (AML). The rationale for this differential is as follows: Anemia and thrombocytopenia: The patient has moderate normocytic normochromic anemia with a low hemoglobin level and thrombocytopenia, with a low platelet count, which is a hallmark of AML. Leukoerythroblastic picture on blood film: The presence of many band neutroph…	Moderate cognitive load	False, positive	Incomplete, relevant	Yes
Neurology Case Challenge: A Man With Buttocks Pain, Bladder and Bowel Incontinence	https://reference.medscape.com/viewarticle/976837		Meningeal carcinomatosis Lumbosacral radiculoplexus neuropathy Chronic inflammatory demyelinating polyradiculoneuropathy Radiation-induced lumbosacral plexopathy	Radiation-induced lumbosacral plexopathy	No	Yes	No	The most likely diagnosis in this case is Radiation-induced lumbosacral plexopathy. This is due to several key findings: History of radiation therapy: The patient underwent radiation therapy for prostate cancer 8 years ago, which is a known risk factor for developing radiation-induced lumbosacral plexopathy. Progressive lower-extremity pain and muscle weakness: The patient presents with a 2-year …	Moderate cognitive load	False, positive	incomplete, relevant	Yes
A Man With Hypokalemia, Sleep Apnea, and Resistant Hypertension	https://reference.medscape.com/viewarticle/976833		Renal artery stenosis Primary hyperaldosteronism Cushing syndrome Pheochromocytoma	Renal Artery Stenosis	No	No	No	Based on the given information, the most likely diagnosis is Renal Artery Stenosis. The patient's uncontrolled hypertension, despite taking three different antihypertensive medications from three different classes, suggests that there may be an underlying cause other than just hypertension. Additionally, the patient's hypokalemia, which requires potassium supplementation, is a finding consistent …	Moderate cognitive load	False, negative	Incomplete, relevant	Yes
An Adopted 43-Year-Old With Bad Breath, Dyspnea, Dysphagia	https://reference.medscape.com/viewarticle/858606		Lemierre syndrome Parapharyngeal/retropharyngeal cellulitis and abscess formation Ludwig angina Epiglottitis Bacterial tracheitis	Parapharyngeal/retropharyngeal cellulitis and abscess formation	Yes	Yes	No	The most likely diagnosis in this case is Parapharyngeal/retropharyngeal cellulitis and abscess formation. This diagnosis is based on the physical examination findings, including erythematous posterior pharynx without exudates, tender anterior cervical lymph nodes, swelling around the left side of the upper neck, airway deviation revealed by nasolaryngoscopy, and significant leukocytosis with neu…	Moderate cognitive load	True, positive	complete, relevant	Yes
Gastro Case Challenge: A Daily Cannabis User With Sharp, Intense Epigastric Pain	https://reference.medscape.com/viewarticle/885142		Acute gastritis Cannabinoid hyperemesis syndrome Superior mesenteric artery syndrome Peptic ulcer disease Cholecystitis	Peptic Ulcer Disease (PUD).	No	No	No	The most likely diagnosis based on the given findings is Peptic Ulcer Disease (PUD). The patient's presentation of generalized weakness, progressive weight loss, intractable nausea, vomiting, and abdominal pain, with epigastric pain that is exacerbated by food and has been ongoing for several years, is highly suggestive of PUD. The patient's history of gastroesophageal reflux disease and hiatal h…	Moderate cognitive load	False, negative	incomplete, relevant	Yes
Neurology Case Challenge: Visual and Auditory Hallucinations in a Patient With Parkinson Disease	https://reference.medscape.com/viewarticle/736108		Vascular dementia Parkinson disease dementia Dementia with Lewy bodies Carbidopa/levodopa side effects Alzheimer disease	Dementia with Lewy bodies	Yes	Yes	Yes	The most likely diagnosis in this patient is Dementia with Lewy bodies (DLB). Rationale: The clinical presentation of this patient with episodic altered mental status, agitation, and hallucinations, along with reduced blink rate, and issues with executive function, visuospatial tasks, depression, and gait, are consistent with DLB. DLB is a common cause of dementia in older adults and often presen…	Moderate cognitive load	True, positive	complete, relevant	Yes
A 16-Year-Old Girl With Full-Body Rash, Dyspnea, and Swelling	https://reference.medscape.com/viewarticle/881373		Hereditary angioedema Cholinergic urticaria Exercise-induced anaphylaxis Systemic mastocytosis Idiopathic anaphylaxis	Exercise-induced anaphylaxis	Yes	Yes	No	The most likely diagnosis is Exercise-induced anaphylaxis. This diagnosis makes sense due to the patient's symptoms, which occurred after physical activity, particularly in hot weather, and resolved after stopping the activity. The patient has a history of similar episodes that have become more frequent and severe over time. The physical examination findings, such as the presence of urticaria and…	Low cognitive load	True, positive	complete, relevant	Yes
A Sexually Active 30-Year-Old Woman With Rash and Wrist Pain	https://reference.medscape.com/viewarticle/966057		Viral hepatitis Acute cholecystitis Fitz-Hugh-Curtis syndrome Amebic liver abscess	Fitz-Hugh-Curtis syndrome	Yes	Yes	No	The most likely diagnosis based on these findings is Fitz-Hugh-Curtis syndrome. Rationale: Fitz-Hugh-Curtis syndrome is a complication of pelvic inflammatory disease (PID) and is characterized by perihepatitis, which is inflammation of the liver capsule. The patient's presentation of severe right upper quadrant abdominal pain, bilateral shoulder and wrist pain, and increased perihepatic enhanceme…	Low cognitive load	True, positive	complete, relevant	No
A Retired Teacher With a Constant Headache and Vomiting	https://reference.medscape.com/viewarticle/915146		Normal-pressure hydrocephalus Cryptococcal meningitis Mumps Leptomeningeal disease Lymphocytic choriomeningitis	normal-pressure hydrocephalus	No	No	No	The most likely diagnosis is normal-pressure hydrocephalus based on the patient's presentation and MRI findings of mild to moderate hydrocephalus. The high volume lumbar puncture (LP) also supports this diagnosis, as the LP results show an opening pressure of 27 cm H2O which is considered elevated, but still within the range of normal pressure hydrocephalus. The patient's presentation of dizzines…	Moderate cognitive load	False, positive	incomplete, relevant	Yes
Star Athlete With a Blinking Fixation Struggling in College	https://reference.medscape.com/viewarticle/964990		Schizophrenia Tardive dyskinesia Autism spectrum disorder Huntington disease Obsessive-compulsive disorder	Obsessive-compulsive disorder	Yes	Yes	No	The most likely diagnosis based on the given findings is Obsessive-Compulsive Disorder (OCD). The patient's history of repetitive behaviors that are performed to prevent something bad from happening (rearranging his desk a set number of times before doing certain activities) and the time occupied by these rituals (at least an hour each day) are both consistent with the diagnostic criteria for OCD…	Low cognitive load	True, positive	complete, relevant	Yes
Seizures in a 42-Year-Old Who Left a Hospital Against Advice	https://reference.medscape.com/viewarticle/877077		Supraventricular tachycardia (SVT) Torsade de pointes Ventricular fibrillation SVT with aberrancy	Ventricular fibrillation	No	No	No	The rhythm in Figure 2 is Ventricular Fibrillation (VF). The differential diagnosis for the patient's cardiac rhythm disturbance in Figure 2 includes Supraventricular Tachycardia (SVT) with aberrancy, Torsade de Pointes (TdP), and Ventricular Fibrillation (VF). VF is characterized by chaotic, disorganized electrical activity of the ventricles, resulting in no effective cardiac output. The ECG tra…	Moderate cognitive load	False, positive	incomplete, relevant	Yes
Edible Marijuana Use, Chest Pain, and Cough in a 53-Year-Old	https://reference.medscape.com/viewarticle/963763		Acute myocardial infarction Pulmonary embolism Acute pericarditis Esophageal adenocarcinoma Perforated peptic ulcer	Esophageal adenocarcinoma	No	No	No	The most likely diagnosis based on these findings is acute myocardial infarction (AMI). Rationale: The patient presents with substernal chest pain that is sharp, constant, non-radiating and 7 out of 10 in intensity, started 10 minutes after eating lunch. The symptoms are relieved with nitroglycerin, which is a typical treatment for anginal pain and can be a marker of myocardial ischemia. The pati…	Moderate cognitive load	False, negative	incomplete, irrelevant	Yes
After Drinking 21 Beers, a 27-Year-Old Can’t Stop Vomiting	https://reference.medscape.com/viewarticle/882078		Pneumothorax Boerhaave syndrome Mallory-Weiss syndrome Aortic dissection	Boerhaave syndrome	Yes	Yes	Yes	The most likely diagnosis based on these findings is Boerhaave syndrome. Rationale: The patient's history of binge drinking and repeated episodes of vomiting (30 times in the past 24 hours) is highly suggestive of Boerhaave syndrome, which is a tear in the lower esophagus caused by severe and forceful retching or vomiting. The presence of tenderness to palpation in the upper chest and neck and th…	Moderate cognitive load	True, positive	complete, relevant	Yes
A Noncompliant Construction Worker With a Pulsating Abdomen	https://reference.medscape.com/viewarticle/963312		Acute mesenteric ischemia Chronic mesenteric ischemia Acute pancreatitis Abdominal aortic aneurysm	Abdominal Aortic Aneurysm (AAA)	Yes	Yes	No	The most likely diagnosis is Abdominal Aortic Aneurysm (AAA) based on the following findings: The patient has a history of atherosclerosis and hypercholesterolemia, risk factors for the development of AAA. The physical examination reveals a widened distal circumference of the abdominal aorta and a soft bruit audible on auscultation of the mid-abdominal region. The compression ultrasound shows a d…	Moderate cognitive load	True, positive	complete, relevant	Yes
A 47-Year-Old With Progressive Dyspnea and Weepy Nodules	https://reference.medscape.com/viewarticle/832279		Autoimmune hepatitis (AIH) Chronic bronchitis AAT deficiency (AATD) Bronchiectasis Wegener granulomatosis (granulomatosis with polyangiitis)	Wegener granulomatosis (granulomatosis with polyangiitis)	No	Yes	No	The most likely diagnosis based on the patient's symptoms and test results is Wegener granulomatosis (granulomatosis with polyangiitis). Rationale: The patient presents with progressive dyspnea, an intermittent productive cough, and decreased air entry in the chest examination, which are consistent with respiratory symptoms commonly seen in patients with Wegener granulomatosis. The positive cytop…	Moderate cognitive load	False, positive	incomplete, irrelevant	No
What's Causing This Rapidly Growing, Golf Ball–Sized Mass?	https://reference.medscape.com/viewarticle/962080		Lipoma Rheumatoid nodule Infectious mononucleosis Diffuse large B-cell lymphoma	Lipoma	No	Yes	No	The most probable diagnosis, based on these findings, is Lipoma. The patient presents with a mass that has developed over 2 months in the left medial epitrochlear region, with no tenderness, no drainage, and no concerning symptoms such as fever, sweats, or weight loss. The CT scan shows a soft tissue density in the left arm that is highly suggestive of a soft tissue mass and does not exhibit sign…	Moderate cognitive load	False, negative	incomplete, relevant	Yes
Recurrent Syncope in a 30-Year-Old Whose Uncle Died Suddenly	https://reference.medscape.com/viewarticle/717114		Brugada syndrome ST-segment elevation myocardial infarction Wolff-Parkinson-White syndrome Ventricular tachycardia	Brugada syndrome	Yes	Yes	No	The most likely diagnosis based on the information given is Brugada syndrome. This diagnosis is supported by the ECG findings, which show coved-type ST segment elevation in leads V1-V3, and the patient's history of syncopal events. Brugada syndrome is a genetic condition characterized by arrhythmias and an increased risk of sudden cardiac death. The typical ECG findings in Brugada syndrome includ…	Low cognitive load	True, positive	complete, relevant	Yes
A Veteran With Lesions, Alcohol Use, and Opioid Dependence	https://reference.medscape.com/viewarticle/961405		Multiple sclerosis Ischemic cerebral vascular accident Multiple vitamin deficiencies Hepatic encephalopathy	Hepatic Encephalopathy	No	No	No	The most probable diagnosis based on the findings is hepatic encephalopathy. This differential makes sense due to several factors: Elevated AST and ALT levels, along with an AST/ALT ratio of 2.1:1, suggest liver dysfunction or liver disease. An elevated bilirubin level is a sign of liver dysfunction and can lead to hepatic encephalopathy. The patient's history of excessive alcohol consumption, co…	Low cognitive load	False, negative	incomplete, relevant
A Nonverbal 33-Year-Old Woman With Intellectual Impairment	https://reference.medscape.com/viewarticle/878930		Cornelia de Lange syndrome Down syndrome Fragile X syndrome Rett syndrome	Rett Syndrome	Yes	Yes	No	The most likely diagnosis based on these findings is Rett syndrome. The clinical findings in this case suggest a diagnosis of Rett syndrome, a neurodevelopmental disorder that primarily affects females. The patient presents with profound intellectual impairment, developmental regression in early childhood, and a history of seizure disorder, all of which are characteristic of Rett syndrome. Additi…	Moderate cognitive load	True, positive	complete, relevant	Yes
A Mail Carrier With Gross Hematuria Whose Sister Has Lupus	https://reference.medscape.com/viewarticle/960397		Benign prostatic hyperplasia Anticoagulation-associated hematuria Urothelial cell carcinoma Urolithiasis Cystitis	Urothelial cell carcinoma	Yes	Yes	No	The most likely diagnosis based on the findings is Urothelial cell carcinoma. The reason for this is: The presence of gross hematuria - which is the main symptom in this case, is a commonly seen presentation in bladder cancer. Urinalysis findings show RBC count > 30 RBCs per HPF which is above the normal range, this along with the fact that the patient has no other symptoms such as dysuria, frequ…	Low cognitive load	True, positive	complete, relevant	Yes
A Sexually Active 23-Year-Old With Seizures and Tongue Pain	https://reference.medscape.com/viewarticle/865890		Central nervous system (CNS) toxoplasmosis Glioblastoma multiforme Subarachnoid hemorrhage CNS lymphoma	CNS toxoplasmosis	Yes	Yes	No	Based on the patient's symptoms and laboratory findings, the most likely diagnosis is CNS toxoplasmosis. The patient has a 10-month history of malaise, fatigue, weight loss, diminished appetite, painful tongue erosions, and a declining mental status, which progressed to confusion and stupor. He also had generalized tonic-clonic seizures and a sudden dense left hemiparesis. The patient's social hi…	Moderate cognitive load	True, positive	complete, relevant	Yes
A 17-Year-Old With Hallucinations About Martians and Paranoia	https://reference.medscape.com/viewarticle/959268		Wilson disease Thyrotoxicosis Nicotine use disorder Bipolar 1 disorder Schizophrenia	Bipolar 1 disorder	No	No	No	The most likely diagnosis based on these findings is Bipolar 1 Disorder. The patient's symptoms of hallucinations, delusions, and paranoia for more than 6 months, acute excitability, and flat affect are consistent with symptoms of bipolar disorder. The patient's history of an acute depressive episode 3 years ago and the presence of bipolar disorder in his paternal grandmother further support this…	moderate cognitive load	False, positive	incomplete, relevant	Yes
A 30-Year-Old With a Full-Body Rash, Vomiting, and Confusion	https://reference.medscape.com/viewarticle/861792		Toxic shock syndrome Waterhouse-Friderichsen syndrome Acute necrotizing pancreatitis Acute respiratory distress syndrome	Toxic shock syndrome	No	Yes	No	The most likely diagnosis based on the findings is toxic shock syndrome (TSS). The differential diagnosis of TSS includes acute respiratory distress syndrome (ARDS), waterhouse-friderichsen syndrome, and acute necrotizing pancreatitis, but the findings in this patient do not support these diagnoses. The rationale for TSS as the most likely diagnosis is as follows: The patient presents with malais…	moderate cognitive load	false, positive	incomplete, relevant	Yes
An Adopted 42-Year-Old With Slurred Speech and Memory Loss	https://reference.medscape.com/viewarticle/958256		Lambert-Eaton myasthenic syndrome Multiple sclerosis Myasthenia gravis Amyotrophic lateral sclerosis	Myasthenia gravis	Yes	Yes	Yes	Based on the patient's history, physical examination, and workup, the most likely diagnosis is myasthenia gravis. The patient presents with dysarthria, dysphagia, and respiratory difficulties, which are hallmark symptoms of myasthenia gravis. The bulbar muscle weakness and ptosis noted on the neurologic examination are also consistent with this diagnosis. The presence of fluctuating symptoms, whi…	low cognitive load	True, positive	complete, relevant	Yes
A 26-Year-Old With Fever and Malaise Now Can't Tie His Shoes	https://reference.medscape.com/viewarticle/855223		Ankylosing spondylitis Spinal stenosis Psoriatic arthritis Diffuse idiopathic skeletal hyperostosis	Ankylosing soibdtkutus	Yes	Yes	No	The most likely diagnosis based on the patient's symptoms and physical examination findings is Ankylosing spondylitis. The patient presents with lower back pain and stiffness that is worse in the morning, improves with activity, and worsens after rest, consistent with a type of inflammatory arthritis. The patient also reports a several-month history of low-grade fever, malaise, and anorexia, whic…	moderate cognitive load	True, positive	complete, relevant	No
Decreased Speech and Jerky Eye Movements in a 'Clumsy' Toddler	https://reference.medscape.com/viewarticle/957245		Lead-related neurotoxicity Sydenham (rheumatic) chorea Postviral cerebellar ataxia Opsoclonus-myoclonus ataxia syndrome	Opsoclonus-myoclonus ataxia syndrome	Yes	No	Yes	The most likely diagnosis based on the findings is Opsoclonus-Myoclonus Ataxia Syndrome (OMAS). This diagnosis is supported by the presence of irritability, decreased speech, clumsiness, unsteady ataxic gait, and intermittent conjugate jerky eye movements, which are all hallmark symptoms of OMAS. The normal results from the CT scan of the brain, abdominal ultrasound, lumbar puncture, and MRI scan…	moderate cognitive load	True, positive	complete, relevant	Yes
A 50-Year-Old With Telangiectasia, Cough, and Epistaxis	https://reference.medscape.com/viewarticle/852434		Dermatomyositis von Willebrand disease Osler-Weber-Rendu syndrome Louis-Bar syndrome	Dermatomyositis	No	No	No	Based on the patient's clinical presentation and laboratory findings, the most likely condition responsible for her abnormal skin findings is Dermatomyositis. Rationale: Dermatomyositis is a type of autoimmune inflammatory myopathy that is characterized by skin and muscle involvement. The skin manifestations of Dermatomyositis typically include a distinctive heliotrope rash (purple discoloration)…	moderate cognitive load	false, positive	incomplete, relevant	Yes
After Travel, a 50-Year-Old Grandfather Has Dyspnea, Fever	https://reference.medscape.com/viewarticle/955983		Acute myocardial infarction Perforation of peptic ulcer Hypertensive urgency Acute peritonitis Acute pericarditis	Acute peritonitis	Yes	Yes	Yes	Based on the provided information, the most likely diagnosis is Acute Peritonitis. Rationale: The patient presents with 4-day history of epigastric pain which has worsened over time and is accompanied by shortness of breath, nausea, and fever. Physical examination reveals diffuse tenderness, guarding, and positive rebound tenderness in the abdomen, with elevated WBC count and decreased lymphocyte…	moderate cognitive load	True, positive	complete, relevant	No
A 28-Year-Old Soccer Player With Odd Abdominal Pain, Fatigue	https://reference.medscape.com/viewarticle/846861		Perirectal abscess Ruptured diverticulum of the urinary bladder Primary sarcoma of the pubic tubercle Osteomyelitis pubis	Osteomyelitis pubis.	Yes	Yes	Yes	Based on these findings, the most likely diagnosis is Osteomyelitis pubis. The rationale is as follows: The patient presents with lower abdominal pain, myalgia, low-grade fever, and positive blood culture for Staphylococcus aureus, all of which are consistent with osteomyelitis. The location of the area of inflammation deep to the pubic symphysis, as demonstrated on CT and MRI, supports the diagn…	moderate cognitive load	True, positive	complete, relevant	Yes
A 47-Year-Old With Diplopia, Limb Tingling, and Imbalance	https://reference.medscape.com/viewarticle/955518		Guillain-Barré syndrome Miller Fisher syndrome Charcot-Marie-Tooth disease Myasthenia gravis Botulism	Guillain-Barré syndrome	No	Yes	No	The most likely diagnosis is Guillain-Barré syndrome (GBS). The patient presents with diplopia, tingling in the lower extremities, impaired gait and balance issues, all of which are common symptoms of GBS. The absence of pain, fever, headache, and fatigue is also consistent with GBS. The mild progression of symptoms since onset and the normal cerebrospinal fluid analysis also support a diagnosis …	moderate cognitive load	False, negative	incomplete, relevant	Yes
A 40-Year-Old Man With Painful, Rupturing Lesions	https://reference.medscape.com/viewarticle/860310		Granuloma inguinale Lymphogranuloma venereum Cutaneous Crohn disease Hidradenitis suppurativa Recurrent furunculosis	Hidradenitis suppurativa	Yes	Yes	Yes	The most likely diagnosis based on the patient's history and physical examination findings is Hidradenitis suppurativa (HS). The presence of recurrent painful nodules on the bilateral buttocks, gluteal cleft, and medial aspect of the upper thighs that often rupture and result in sinus tracts or scarring is a classic finding in HS. The presence of sinus tracts with purulent material, mixed inflamm…	High cognitive load	True, positive	complete, relevant	Yes
A 53-Year-Old Social Media Worker With Dysphonia and Paresis	https://reference.medscape.com/viewarticle/954850		Tolosa-Hunt syndrome Guillain-Barré syndrome Tick paralysis Foodborne botulism	Tick paralysis	No	No	No	The most likely diagnosis is Tick paralysis. The patient's presentation of progressive symptoms including visual blurriness, xerostomia, abdominal pain, double vision, and difficulty speaking along with shortness of breath, low heart rate, respiratory acidosis, and bilateral ptosis, dysphonia, dysarthria, and cranial nerve VI paresis all suggest a tick-borne illness. The lack of other symptoms su…	Moderate cognitive load	False, positive	incomplete, relevant	Yes
After a Wild Party, a 24-Year-Old Has Intense Abdominal Pain	https://reference.medscape.com/viewarticle/954084		Nephrolithiasis with spontaneous stone passage Cocaine-induced intestinal ischemia Acute hepatitis Acute renal infarction Pyelonephritis	Cocaine-induced intestinal ischemia	No	Yes	No	The most likely diagnosis is Cocaine-induced intestinal ischemia based on the patient's history of recent recreational intranasal cocaine use, the sudden onset of right lower quadrant abdominal pain, nausea, and vomiting, and the presence of significant abdominal tenderness in the right lower quadrant without guarding or rebound tenderness. Cocaine use has been associated with the development of …	Moderate cognitive load	False, positive	incomplete, relevant	Yes
An Accountant Who Loves Aerobics With Hiccups and Incoordination	https://reference.medscape.com/viewarticle/731206		Right-sided lateral pontine stroke (ie, Marie-Foix syndrome) Right-sided lateral medullary stroke (ie, Wallenberg syndrome) Right-sided medial medullary stroke (ie, Dejerine syndrome) Right-sided hemi-medullary stroke (ie, Babinski-Nageotte syndrome) Left-sided medial medullary stroke	right-sided lateral medullary stroke (ie, Wallenberg syndrome)	Yes	Yes	Yes	The most likely diagnosis based on the patient's symptoms and examination findings is right-sided lateral medullary stroke (ie, Wallenberg syndrome). The rationale for this diagnosis is as follows: The patient's symptoms, including dizziness, feeling of discomfort in the throat, burning sensation in the left arm and leg, and difficulty moving her right arm and leg in a coordinated manner, suggest…	High cognitive load	True, positive	complete, relevant	Yes
A Woman With DVT After a Flight, Anemia, and Bowel Changes	https://reference.medscape.com/viewarticle/855224		Crohn disease Ischemic colitis Pseudomembranous colitis Ulcerative colitis Colon cancer	Ulcerative colitis	Yes	Yes	Yes	Based on the given findings, the most likely diagnosis is Ulcerative colitis. Rationale: The patient presents with symptoms such as increased bowel movements and bloating, which are commonly associated with inflammatory bowel disease (IBD). The colonoscopy findings of a continuous edematous, hyperemic, and friable mucosa of a granular pattern in the rectosigmoid, as well as a typical gross appear…	low cognitive load	True, positive	complete, relevant	Yes
A 37-Year-Old Man With Chest Pain and Elbow/Eyelid Papules	https://reference.medscape.com/viewarticle/953529		Familial hypercholesterolemia Hypertriglyceridemia due to poorly controlled diabetes Hypertriglyceridemia due to a nonfasting state Lipoprotein lipase deficiency	Familial hypercholesterolemia	No	Yes	No	The most likely diagnosis in this case is Familial hypercholesterolemia. Rationale: Familial hypercholesterolemia (FH) is a genetic disorder characterized by elevated levels of low-density lipoprotein cholesterol (LDL-C) and an increased risk of premature cardiovascular disease. The patient in this case presents with chest pain and has elevated levels of total cholesterol (417 mg/dL), LDL-C (130 …	Moderate cognitive load	False, positive	incomplete, relevant	No
A Marijuana User With Sudden Chest Pain Radiating to His Neck	https://reference.medscape.com/viewarticle/857130		Pulmonary embolism Pneumomediastinum Aortic dissection Pericarditis	Pericarditis	No	No	No	The most likely diagnosis is Pericarditis based on the following findings: The patient's sudden-onset chest pain is located in the mid-substernal region and radiates to the neck, which is characteristic of pericarditis. The patient describes the pain as sharp and rated it as an 8 on a scale of 1 to 10, which is also consistent with pericarditis. The chest pain worsens with inspiration, another ha…	Moderate cognitive load	False, positive	incomplete, irrelevant	No
A Farmer With Diffuse Pruritus and a Suntan That Won't Fade	https://reference.medscape.com/viewarticle/952272		Acute cholecystitis Cirrhosis Cholangiocarcinoma Hepatocellular carcinoma Hepatocellular adenoma	Cirrhosis	No	No	No	The most likely diagnosis based on these findings is Cirrhosis. Rationale: The patient presents with diffuse pruritus, scleral icterus, and jaundiced skin, all of which can be symptoms of cirrhosis. The laboratory analysis shows elevated bilirubin levels, which is a hallmark of cirrhosis. CT and MRI scans of the abdomen and pelvis show moderate ascites, cirrhotic morphology of the liver, and a ma…	Moderate cognitive load	False, negative	incomplete, relevant	Yes
A 28-Year-Old Writer With Bilious Vomiting After Egg Donation	https://reference.medscape.com/viewarticle/861022		Gastroenteritis Ovarian hyperstimulation syndrome First Crohn disease exacerbation Clostridium difficile infection Pyelonephritis Diverticulitis	Ovarian hyperstimulation syndrome	Yes	Yes	No	Based on the patient's presentation of 14 hours of non-bloody bilious emesis, constant abdominal cramping along the lower abdomen, and new onset of watery non-bloody diarrhea, it is most likely that the patient has Ovarian Hyperstimulation Syndrome (OHSS). The patient's recent history of being an anonymous egg donor and undergoing oocyte retrieval just 3 days ago supports this diagnosis. The pati…	Moderate cognitive load	True, positive	complete, relevant	Yes
A 35-Year-Old Soldier With Galactorrhea and Amenorrhea	https://reference.medscape.com/viewarticle/951403		Cushing syndrome Pituitary adenoma Female athlete triad Premature ovarian failure Hashimoto thyroiditis	Pituitary adenoma	No	Yes	No	The most likely diagnosis based on the findings in this case is a pituitary adenoma. This is due to several factors, including the patient's galactorrhea, amenorrhea, elevated prolactin level, normal levels of FSH and LH, and the presence of a mass in the sella turcica on MRI. Galactorrhea is a common symptom of hyperprolactinemia, which can be caused by a pituitary adenoma. Amenorrhea can also b…	Low cognitive load	False, positive	incomplete, relevant	Yes
A 52-Year-Old Man With a Hole in His Jaw and Alcoholism	https://reference.medscape.com/viewarticle/865888		Infected residual cystic lesion Actinomycosis Chronic pyogenic osteomyelitis Tuberculous osteomyelitis Complicated malignant tumor Secondary metastasis	Tuberculous osteomyelitis	Yes	Yes	No	Based on these findings, the most likely diagnosis is Tuberculous osteomyelitis. The presence of an extensive radiolucent area located at the posterior part of the mandible extending to the entire left ramus, except for the condyle and coronoid holding bone segment as seen in the radiographic examination, along with a positive purified protein derivative (PPD) test result, points towards tubercul…	Moderate cognitive load	True, positive	complete, relevant	Yes
A 57-Year-Old Man With a Fever Who Can't Stop Bleeding	https://reference.medscape.com/viewarticle/950574		Primary immune thrombocytopenia Aplastic anemia Primary myelofibrosis Autoimmune myelofibrosis Systemic lupus erythematosus	Autoimmune myelofibrosis	Yes	No	Yes	The most likely diagnosis is Autoimmune Myelofibrosis. The patient has a history of fever, thrombocytopenia and pancytopenia. He also has hypercellular bone marrow with trilineage hematopoiesis and reticulin fibrosis. The elevated level of anticardiolipin IgM, the negative results for mutations associated with myeloid neoplasms, and the negative ANA level are supportive of a diagnosis of autoimmu…	High cognitive load	True, positive	complete, relevant	Yes
Abdominal Pain, Anemia, and Oliguria in a Distressed Woman	https://reference.medscape.com/viewarticle/840963		Spontaneous retroperitoneal hematoma Abdominal compartment syndrome Abdominal wall abscess Septic shock	Abdominal compartment syndrome	Yes	No	Yes	Based on these findings, the most likely diagnosis is Abdominal Compartment Syndrome (ACS). The following findings support this diagnosis: The patient is presenting with abdominal pain, which is diffuse and firm to palpation. The patient has leukocytosis, anemia, hyperkalemia, renal insufficiency, anion gap metabolic acidosis, and elevated liver enzymes, which can indicate a systemic response to …	Moderate cognitive load	True, positive	complete, relevant	Yes
A Sexually Active 29-Year-Old Man With a Weak Urine Stream	https://reference.medscape.com/viewarticle/949659		Benign prostatic hyperplasia Urethral stricture Urothelial bladder cancer Urinary tract infection	Benign prostatic hyperplasia	No	No	No	The most likely diagnosis is benign prostatic hyperplasia (BPH). The patient's symptoms, including a weak urinary stream, straining to urinate, and increased frequency, are consistent with BPH. Furthermore, the patient's age (29 years old) and positive family history of bladder cancer also increase the likelihood of BPH, as BPH is a common condition in men over the age of 50. The negative results…	Low cognitive load	False, negative	incomplete, relevant	Yes
A 51-Year-Old Who Lost Her Job Due to Cognitive Decline	https://reference.medscape.com/viewarticle/850363		Frontotemporal lobar degeneration Limbic encephalitis Primary progressive multiple sclerosis Alzheimer disease Corticobasal degeneration	Alzheimer disease	Yes	Yes	No	Based on the given information, the most likely diagnosis is Alzheimer's Disease. The patient presents with a 2-year history of slowly progressive cognitive decline, initially with symptoms of memory loss, forgetting conversations, repetition, and difficulties with daily tasks such as remembering passwords, writing checks, and navigating familiar places. The patient has also had moderate deficits…	Moderate cognitive load	True, positive	complete, relevant	Yes
Strange Stool Color and Fatigue in a Man With COPD and Atrial Fibrillation	https://reference.medscape.com/viewarticle/948838		Acute exacerbation of COPD Acute gastrointestinal (GI) bleeding Congestive heart failure In-stent restenosis IBD	Acute gastrointestinal (GI) bleeding	Yes	Yes	No	The most likely diagnosis in this case is acute gastrointestinal (GI) bleeding. The patient's symptoms of worsening dyspnea, fatigue, and change in color of his stools, along with the positive fecal occult blood test result and unremarkable laboratory values, suggest GI bleeding as the source of the patient's problems. The patient's history of smoking, atrial fibrillation, and recent PCI for STEM…	Low cognitive load	True, positive	complete, relevant	Yes
Painful, Discolored Toes With Sores in a 43-Year-Old Woman	https://reference.medscape.com/viewarticle/850362		Systemic lupus erythematosus Bacterial endocarditis with emboli Raynaud phenomenon Chilblains	Raynaud phenomenon	No	Yes	No	The most likely diagnosis based on the findings is Raynaud phenomenon. The patient presents with painful and discolored toes that are sensitive to cold, with nonblanching purpuric lesions and poorly demarcated blanching erythema. These symptoms are characteristic of Raynaud phenomenon, a condition in which the small blood vessels in the fingers and toes go into spasm in response to cold temperatu…	Low cognitive load	false, negative	incomplete, relevant	Yes
Pleural Effusion and an Axillary Mass in a Woman With Hypertension	https://reference.medscape.com/viewarticle/948069		Lung Cervix Stomach Breast Oropharynx	Stomach	No	No	No	Based on the clinical information and imaging results, the most likely site of origin of this cancer is the Stomach. This conclusion is made based on the patient's history of a positive family history of pancreatic cancer (father) and "cancer in the stomach" (grandmother), as well as the normal results from the breast examination, mammography, and breast MRI. The normal results from the pelvic ex…	Low cognitive load	false, positive	incomplete, irrelevant	Yes
Penis Injury and Hematuria in a Man Who Fell on a Log	https://reference.medscape.com/viewarticle/850957		Pelvic fracture Urethral injury Penile fracture Bladder rupture	Penile fracture	No	No	No	The most likely diagnosis based on the given findings is a Penile Fracture. The patient's symptoms of severe, burning pain in the penis and hematuria following a direct blow to the perineum and penis support the diagnosis of a penile fracture. The fact that the patient reports no pain while at rest and no scrotal swelling or bruising also support this diagnosis. Additionally, the absence of any f…	Low cognitive load	false, positive	incomplete, irrelevant	No
A 25-Year-Old Mother With Joint Pain Who Feels Faint	https://reference.medscape.com/viewarticle/947225		Pulmonary embolism Lyme carditis Sarcoidosis Myocardial ischemia	Lyme carditis	Yes	Yes	No	The most likely diagnosis based on the given findings is Lyme carditis. The rationale for this differential is the following: The patient has a recent history of a bug bite with an itchy rash, which is consistent with Lyme disease. The ECG shows atrioventricular (AV) block, which is commonly seen in Lyme carditis. The AV block may be seen in other conditions such as myocardial infarction and sarc…	Low cognitive load	True, positive	complete, relevant	No
A 42-Year-Old Office Assistant With Chronic Leg and Back Pain	https://reference.medscape.com/viewarticle/878375		Hyperdense renal cyst Renal cell carcinoma Oncocytoma Angiomyolipoma	Angiomyolipoma	No	No	No	Based on the findings presented, the most likely diagnosis is Angiomyolipoma. Angiomyolipoma is a benign renal tumor that typically appears as a heterogeneously enhancing mass on CT imaging with a typical finding of fat within the lesion on both T1 and T2 weighted images. The findings in Figures 1 and 2 of a well-circumscribed, homogeneously enhancing renal mass with fatty content on CT imaging a…	Low cognitive load	false, positive	incomplete, relevant	Yes
Blackout at Rest and Slurring in a Man Afraid of COVID-19	https://reference.medscape.com/viewarticle/946426		Protein-losing enteropathy (eg, celiac disease) Connective tissue disorder (eg, lupus nephritis) Nephrotic syndrome Systemic amyloidosis Diabetic nephropathy and autonomic neuropathy	Nephrotic Syndrome	No	No	No	Based on the findings, the most likely diagnosis is Nephrotic Syndrome. The presence of proteinuria (7.1 g of protein loss in 24-hour urine examination) is one of the hallmark symptoms of Nephrotic Syndrome. Additionally, the low serum albumin level (1.8 g/dL) and high serum globulin level (2.3 g/dL), along with the high level of edema in the lower limbs (bilateral pitting pedal edema), are also …	Low cognitive load	False, positive	incomplete, relevant	Yes
Chronic Gastritis, a Lesion, and Weight Loss in a Teenager	https://reference.medscape.com/viewarticle/843821		Complete Fanconi syndrome Sarcoidosis IgA nephropathy Bartter syndrome	Complete Fanconi syndrome	No	No	No	The most likely diagnosis in this case is Complete Fanconi syndrome based on the patient's symptoms and laboratory findings. The patient presents with epigastric pain, vomiting, malaise, polyuria, and a significant weight loss, which are all indicative of renal dysfunction. The elevated blood urea nitrogen and creatinine levels, low phosphorus level, and elevated calcium level further support the…	High cognitive load	False, positive	Incomplete, relevant	Yes
Clitoromegaly, Amenorrhea, and Hair Loss in a 32-Year-Old	https://reference.medscape.com/viewarticle/945754		Steroid-secreting adrenal tumor Congenital adrenal hyperplasia Steroid cell ovarian tumor Placental aromatase deficiency	Congenital adrenal hyperplasia	No	No	No	The most likely diagnosis based on the patient's symptoms and laboratory values is Congenital Adrenal Hyperplasia (CAH). The patient presents with a history of diffuse hair loss on her scalp, increased hair growth on her arms and face, amenorrhea, and deepening of her voice, all of which are indicative of androgen excess. The elevated levels of DHEA-S, 17-hydroxyprogesterone, and testosterone, al…	Moderate cognitive load	False, positive	Incomplete, relevant	Yes
A Daily Beer Drinker With Agonizing Gas and Back Pain	https://reference.medscape.com/viewarticle/847160		Gastroesophageal reflux disease Acalculous cholecystitis Acute pancreatitis Perforated peptic ulcer	Perforated Peptic Ulcer.	Yes	Yes	Yes	The most likely diagnosis based on the findings is Perforated Peptic Ulcer. The patient's symptoms of severe abdominal pain, gas-like epigastric pain and sensation of needing to burp, tenderness in the epigastric region, and focal rebound tenderness and guarding are indicative of a possible perforated peptic ulcer. The patient's history of drinking 6-8 beers daily, as well as a lack of history of…	low cognitive load	true, positive	complete, relevant	No
A Former Cocaine User Whose Specialist Told Her She's Dying	https://reference.medscape.com/viewarticle/944870		Surreptitious cocaine use Hyperosmolar hyperglycemic syndrome End-stage renal failure secondary to diabetes mellitus Bradycardia, renal failure, atrioventricular nodal blockade, shock, and hyperkalemia syndrome Chronic pancreatitis	Bradycardia, renal failure, atrioventricular nodal blockade, shock, and hyperkalemia syndrome	Yes	Yes	No	The most likely diagnosis based on the given findings is "Bradycardia, renal failure, atrioventricular nodal blockade, shock, and hyperkalemia syndrome," also known as "BRASH Syndrome." This is a rare syndrome that occurs in patients with renal failure, who develop hyperkalemia and associated ECG changes (e.g., bradycardia and heart block), which can result in cardiogenic shock. In this case, the…	Moderate cognitive load	true, positive	complete, relevant	Yes
					42	57	19
					58	43	79
					101	101	101
					27

## Sheet: CGPT data extraction Reviewer 3
case name (subtypes: management vs diagnostic cases)	Date	Case heavily image reliad	Case Link	MCQ options	CGPT Answer	Answer Right?	Answer Correlates with most common Answer	Answers right when 50% voters got wrong (if more than 50% correct just say no)	CGPT Response	Cognitive Load Theory	Diagnostic Accuracy, Still considers differentials		Quality of Medical Answer
MedScape Cases	0
Internal Medicine Case Challenge: A Teacher’s Assistant With Bipolar Disorder Has Lung Problems			Internal Medicine Case Challenge: A Teacher's Assistant With Bipolar Disorder Has Lung Problems	Lupus nephritis Interstitial nephritis Antiphospholipid syndrome nephropathy Thrombotic thrombocytopenic purpura	Antiphospholopid syndrome nephropathy	yes	no	yes	Based on the patient's history of congenital splenomegaly, thrombocytopenia, DVT, positive tests for lupus anticoagulant, oral ulcers, and bilateral hand, wrist, and elbow pain, along with the laboratory results showing high C-reactive protein, elevated ESR, positive ANA, positive dsDNA, positive atypical ANCA pattern, positive Smith antibody, and low complement levels, the most likely diagnosis …	Low	True Positive		Complete, relevant
A 27-Year-Old Factory Worker With Incontinence and Imbalance			A 27-Year-Old Factory Worker With Incontinence and Imbalance	Multiple sclerosis Familial hypercholesterolemia Adrenomyeloneuropathy Adrenoleukodystrophy	Adrenoleukodystrophy	no	no	no	The most likely diagnosis in this case is Adrenoleukodystrophy (Option d). Rationale: The patient's symptoms of balance problems, leg stiffness, and bladder incontinence, along with the MRI findings of demyelination of the lateral dorsal columns on both sides, suggest a neurodegenerative disorder. The low morning cortisol level and high adrenocorticotropic hormone level suggest adrenal insufficie…	Moderate	False Positive		incomplete, relevant
Cardio Case Challenge: A 17-Year-Old in Cardiac Arrest After Collision Playing Sports			https://reference.medscape.com/viewarticle/724047	Hypertrophic cardiomyopathy Myocardial infarction Commotio cordis Long-QT syndrome	Commotio cordis	yes	yes	no	Based on the patient's history of a blow to the chest immediately followed by cardiac arrest and ventricular fibrillation, the most likely diagnosis in this case is Commotio cordis. Commotio cordis is a rare type of sudden cardiac arrest caused by a blunt impact to the chest, typically from a sports-related injury or physical altercation. It occurs when the impact occurs during a specific phase o…	Low	True Positive		Complete, relevant
A 21-Year-Old Man With Epigastric Pain After a Wild Party		required some image interpretations	https://reference.medscape.com/viewarticle/729899	External monitoring device Radiologic artifact Foreign-body ingestion An implanted medical device	Foreign-body ingestion	yes	yes	N/A	Based on the information given in the case, the most likely diagnosis is Foreign-body ingestion. The radiologic shadow seen in the central lower chest/epigastrium region in the chest and abdominal x-rays is a strong indicative finding for the presence of a foreign body in the gastrointestinal tract. This is further supported by the patient's history of binge drinking, which may have resulted in t…	Low	True Positive		complete, relevant
A 19-Year-Old With Hypercholesterolemia, Transaminitis, and IBD			https://reference.medscape.com/viewarticle/984871	Hepatitis B virus infection Autoimmune hepatitis Primary biliary cholangitis Primary sclerosing cholangitis Lysosomal acid lipase deficiency	Autoimmune hepatitis	no	yes	N/A	The most likely diagnosis in this case is Autoimmune Hepatitis. Rationale: The patient's elevated liver enzyme levels (AST and ALT), elevated total bilirubin level, and elevated alkaline phosphatase (ALP) level suggest liver injury. The normal results of the serology tests for hepatitis viruses and the normal magnetic resonance enterography results make it less likely that the liver injury is due…	low	False Positive		incomplete, relevant
Everything Below is cases 50-150
Gastro Case Challenge: A Daily Cannabis User With Sharp, Intense Epigastric Pain	2022-07-11	CT, endoscopy image interpretation	https://reference.medscape.com/viewarticle/885142	Acute gastritis Cannabinoid hyperemesis syndrome Superior mesenteric artery syndrome Peptic ulcer disease Cholecystitis	PUD	no	no	n/a	The most likely diagnosis in this case is Peptic Ulcer Disease (PUD). Rationale: The patient's symptoms of abdominal pain and nausea, exacerbated by food, suggest the presence of peptic ulcer disease. The history of gastroesophageal reflux disease and hiatal hernia repair also support the diagnosis of PUD. The normal basic laboratory tests and imaging findings, including CT of the abdomen and pel…	Low	False Positive		incomplete, relevant
A 51-Year-Old Man Avoiding Sexual Intercourse Due to Rectal Pain			https://reference.medscape.com/viewarticle/976273	Rectal syphilis Lymphogranuloma venereum Herpes simplex virus infection Gonorrhea	Herpes simplex virus infection	yes	no	yes	The most likely diagnosis in this case is Herpes simplex virus infection. This differential is chosen because the patient presents with rectal pain, intermittent episodes of hematochezia, and ulcerations in the rectal area, which are all consistent with herpes simplex virus infection. Additionally, the histopathologic findings of the tissue biopsy show ulcerated colorectal mucosa, abnormal granul…	Low	True Positive		complete, relevant
Neuro Case Challenge: A 16-Year-Old With Quadriparesis After Respiratory Infection			https://reference.medscape.com/viewarticle/823046	Viral encephalitis with Guillain-Barré syndrome Bickerstaff encephalitis Acute disseminated encephalomyelitis Spinal cord compression	Acute disseminated encephalomyelitis	yes	no	yes	The most likely diagnosis in this case is Acute Disseminated Encephalomyelitis (ADEM). The patient's symptoms of weakness that progressed rapidly, combined with the MRI findings of bilateral, asymmetric areas of high signal intensity in the subcortical and deep white matter, and the elevated CSF protein with lymphocytic pleocytosis, all suggest ADEM. Additionally, the normal findings on nerve con…	Low	True Positive		complete, relevant
Psychiatry Case Challenge: Alarming Behavior in a 26-Year-Old Soldier and Father of Three			https://reference.medscape.com/viewarticle/975750	Acute stress disorder Panic disorder Obsessive-compulsive disorder Adjustment disorder Posttraumatic stress disorder	Posttraumatic stress disorder	yes	yes	n/a	The most likely diagnosis in this case is Posttraumatic Stress Disorder (PTSD). Rationale: The patient's symptoms, such as recurrent nightmares and flashbacks, hypervigilance, difficulty sleeping, and avoidance behaviors are consistent with the diagnostic criteria for PTSD, which is characterized by the development of symptoms following exposure to a traumatic event. The patient's traumatic event…	Low	True Positive		Complete, relevant
A Scrotal Rash Lasting Months in a Man With Genital Edema			https://reference.medscape.com/viewarticle/851819	Eczema Scrotal dermatitis Fungal infection Cutaneous metastatic prostatic adenocarcinoma	Cutaneous metastatic prostatic adenocarcinoma	yes	yes	n/a	The most likely diagnosis in this case is cutaneous metastatic prostatic adenocarcinoma. The presence of a scrotal rash in a patient with a history of prostate cancer that has recurred and become castrate resistant, as well as an elevated PSA level (155 ng/dL), is highly suggestive of cutaneous metastasis. This is further supported by the findings on bone scan, which reveal evidence of rib and sp…	Low	True Positve, yes	yes
A 22-Year-Old Female College Athlete With Wild Mood Swings			https://reference.medscape.com/viewarticle/975378	Bipolar I disorder Bipolar II disorder Cyclothymic disorder Major depressive disorder Borderline personality disorder	Bipolar I disorder	no	yes	n/a	The most likely diagnosis in this case is Bipolar I Disorder. Rationale: The patient's description of her mood pattern, including alternation between periods of euphoria and depression, along with increased energy and racing thoughts during the "up" phase, and decreased energy and anhedonia during the "low" phase, are consistent with the hallmark symptoms of bipolar disorder. The duration of the …	Low	False Positive, yes	yes	incomplete, relevant
Pediatric Case Challenge: A 7-Year-Old Boy With a Limp and Obesity Who Fell in the Street		Yes, needed Xrays to identify	https://reference.medscape.com/viewarticle/868041	Septic arthritis Transient synovitis Legg-Calvé-Perthes disease Slipped capital femoral epiphysis	Slipped capital femoral epiphysis	no	no	n/a	The most likely diagnosis in this case is Septic Arthritis, based on the history of evolving symptoms, fever, and pain in the affected joint. The positive tenderness to palpation at the left groin and decreased range of motion in the left hip also support this diagnosis. Transient Synovitis, which is characterized by a viral infection causing acute joint pain and swelling, is a possibility but it…	Low	False Positive, yes	yes	incomplete, relevant
Endo Case Challenge: A Cannabis User With Excessive Sweating and Syncope at Work			https://reference.medscape.com/viewarticle/975148_2	Non–islet cell insulin-producing neuroendocrine tumor Insulinoma Factitious hypoglycemia due to insulin administration Factitious hypoglycemia due to sulfonylurea consumption	Insulinoma	yes	no	yes	The most likely diagnosis in this case is insulinoma, based on the symptoms and results of the patient's laboratory investigations. Rationale: The patient presents with symptoms of hypoglycemia, including syncope, excessive sweating, tachycardia, and elevated blood pressure. The patient's random fingerstick glucose level was 44 mg/dL, and his plasma glucose level dropped to the mid-30s during att…	moderate	True Positve, yes	yes	complete, relevant
An Athletic Teen Suddenly Prone to Falls and Fractures			https://reference.medscape.com/viewarticle/849308	Paget disease Vitamin D deficiency Osteogenesis imperfecta Hypophosphatemic rickets	Hypophosphatemic rickets	no	no	n/a	The most likely diagnosis in this case is Hypophosphatemic Rickets. The patient is a 14-year-old male with four fractures over the past 2 years and a history of type 1 diabetes, Hashimoto thyroiditis, and a low vitamin D level. The patient's fractures were associated with trauma, but were more common than expected among his peers. He also has osteopenia noted on an outside radiology report. The l…	moderate	False Positve, no	yes	incomplete, relevant
An Office Worker With Abdominal Cramps, Burning Chest, Dyspnea			https://reference.medscape.com/viewarticle/974769	Celiac disease Colorectal cancer Anaplasmosis Peptic ulcer disease Small intestinal bacterial overgrowth	Peptic ulcer disease	no	yes	n/a	Peptic ulcer disease is the most likely diagnosis in this case. The patient presents with a history of abdominal cramping that radiates to the chest with a burning sensation and worsening shortness of breath, which are typical symptoms of peptic ulcer disease. The positive guaiac test also supports this diagnosis. The patient's use of aspirin, which is a known risk factor for peptic ulcer disease…	Low	False Positve, no	yes	incomplete, relevant
Cardio Case Challenge: A Confused 35-Year-Old With Headache, Fever, and Sore Chest			https://reference.medscape.com/viewarticle/974770	Giant cell myocarditis Eosinophilic myocarditis Viral myocarditis Hypersensitivity myocarditis	Eosinophilic myocarditis	yes	yes	no	Based on the given clinical presentation, laboratory findings and elevated troponin level, the most likely diagnosis in this case is Eosinophilic myocarditis. Eosinophilic myocarditis is a rare form of myocarditis and can present with symptoms such as fever, headache, fatigue, and chest pain which is consistent with this patient's presentation. The elevated eosinophil count (30%) is supportive of…	Low	True Positive, yes	yes	complete, relevant
A Woman With Back, Chest Pain After Eating Wings at a Restaurant			https://reference.medscape.com/viewarticle/885533	Antiphospholipid syndrome Lupus-associated thrombotic thrombocytopenic purpura Sepsis-induced thrombocytopenia Idiopathic thrombocytopenic purpura Disseminated intravascular coagulation	Lupus-associated thrombotic thrombocytopenic purpura	yes	yes	n/a	The most likely diagnosis in this case is Lupus-associated Thrombotic Thrombocytopenic Purpura (TTP). This diagnosis is suggested by the patient's history of systemic lupus erythematosus (SLE), recent increase in prednisone dose, and the presence of schistocytes on peripheral blood smear. Additionally, the elevated levels of lactate dehydrogenase (LDH) and haptoglobin, as well as a low platelet c…	moderate	True Positve, yes	yes	Complete, relevant
Neurology Case Challenge: A 19-Year-Old With Tinnitus, Vision Problems, and Headaches			https://reference.medscape.com/viewarticle/874063	Tuberculous meningitis Space-occupying lesion Pseudotumor cerebri Choroid plexus papilloma	Pseudotumor cerebri	yes	yes	no	The most likely diagnosis in this case is Pseudotumor cerebri, also known as idiopathic intracranial hypertension (IIH). Rationale: The patient presents with a 5-month history of diffuse headaches, transient visual obscurations, and pulsatile tinnitus, which are all consistent with the symptoms of IIH. The presence of bilateral optic disc swelling and sixth nerve palsy on the left side on examina…	moderate	True Positive, yes	yes	Complete, relevant
Ob/Gyn Case Challenge: A 33-Year-Old Woman Trying to Conceive Has Dyspnea, Pain			https://reference.medscape.com/viewarticle/845962	Heterotopic pregnancy Ovarian torsion Ovarian hyperstimulation syndrome Pulmonary embolism	Ovarian hyperstimulation syndrome	yes	yes	n/a	The most likely diagnosis in this case is Ovarian Hyperstimulation Syndrome (OHSS). The rationale for this diagnosis is that the patient presents with symptoms consistent with OHSS, such as abdominal pain and distension, nausea, and vomiting, which are also exacerbated by deep breathing and lying flat. This patient has a known history of PCOS and has undergone controlled ovarian stimulation (COS)…	moderate	True Postive, yes	yes	Complete, relevant
A Patient Who Collapsed in Agony After Echocardiography			https://reference.medscape.com/viewarticle/973953	Chronic obstructive pulmonary disease exacerbation Diastolic heart failure exacerbation Severe mitral valve regurgitation Pseudoallergic reaction Sepsis secondary to upper respiratory tract infection	Diastolic heart failure exacerbation	no	no	n/a	The most likely diagnosis in this case is diastolic heart failure exacerbation. Rationale: The patient presents with orthopnea, dyspnea on exertion, and an increase in peripheral edema, all of which are common symptoms of heart failure. The elevated BNP level, a biomarker for heart failure, supports this diagnosis. The ECG findings of poor R-wave progression and evidence of left ventricular hyper…	Low	True Positve, yes	yes	Incomplete, relevant
Oncology Case Challenge: A 45-Year-Old Father Seeking Vasectomy Has Alarming Findings			https://reference.medscape.com/viewarticle/973582_3	Renal cell carcinoma Wilms tumor Polycystic kidney disease Pheochromocytoma	Renal cell carcinoma	yes	yes	no	Based on the information provided, the most likely diagnosis is Renal Cell Carcinoma. Rationale: The patient's CT scan of the abdomen and pelvis reveals a right renal mass with a renal vein thrombosis, which is suggestive of tumor thrombus, a characteristic finding in renal cell carcinoma. The scattered subcentimeter round, well-circumscribed pulmonary nodules at the lung bases are also concernin…	Moderate	True Positive, yes	yes	complete, relevant
A Divorced Man With Back Pain After Trip With New Girlfriend			https://reference.medscape.com/viewarticle/933451_2	Ibuprofen-related acute kidney injury Pott disease Multiple myeloma Primary paraspinal pyomyositis	Multiple myeloma	yes	yes	yes	The most likely diagnosis in this case is multiple myeloma. Rationale: The patient presents with fatigue, low back pain, feverish feelings, and weight loss, which are all common symptoms of multiple myeloma. The elevated ESR and calcium levels, along with the normocytic normochromic anemia, are also consistent with this diagnosis. The normal chest and thoracolumbar spine radiography findings and …	Low	True Positive, yes	yes	complete, relevant
Facial Spasms in a Man Recently Released From the Hospital			https://reference.medscape.com/viewarticle/973267_3	Giant cell arteritis Myasthenia gravis Transient ischemic attack Partial cranial nerve III palsy	Giant cell arteritis	no	no	n/a	The most likely diagnosis in this case is Giant Cell Arteritis (GCA). This is a systemic vasculitis that primarily affects the temporal artery and is a common cause of sudden-onset headache and diplopia in older individuals. The patient's age (76 years), sudden-onset of headache and diplopia, resolution of symptoms over several days, and history of previous hemicranial headache and visual disturb…	Low	False Positive, yes	yes	Complete, relevant
Gastro Case Challenge: A Woman Who Abstains from Alcohol Has Worsening Abdominal Pain		CT image interpretation	https://reference.medscape.com/viewarticle/720150_3	Fatty infiltration of the pancreas Dorsal agenesis of the pancreas Pancreas divisum Autogenesis of the pancreas	Fatty infiltration of the pancreas	no	yes	n/a	The most likely diagnosis in this case is Fatty infiltration of the pancreas. The rationale for this diagnosis is based on the CT scan of the abdomen and pelvis with oral and intravenous contrast, which shows a diffusely enlarged pancreas with homogenous enhancement and no evidence of ductal dilation or filling defects, suggesting fatty infiltration rather than inflammation or mass. Additionally,…	Low	False Positive, yes	yes	Incomplete, relevant
Oncology Case Challenge: A Retired Man With Left Upper Quadrant Pain, Leukocytosis			https://reference.medscape.com/viewarticle/972696	Acute lymphoblastic leukemia Chronic lymphocytic leukemia Chronic myelomonocytic leukemia Hairy cell leukemia Hairy cell leukemia variant	Hairy cell leukemia	no	yes	n/a	The most likely diagnosis in this case is Hairy Cell Leukemia (HCL). This is a type of slow-growing leukemia characterized by the presence of abnormal B cells that have hair-like projections, as described in the patient's peripheral blood smear. The atypical lymphocytes seen in the peripheral blood smear, along with the patient's high white blood cell count and absolute lymphocyte count, are cons…	High	True Positive, yes	yes	Complete, relevant
A Coffee Drinker With Sudden-Onset Dyspnea, Tachycardia			https://reference.medscape.com/viewarticle/842254_3	Ventricular fibrillation Atrial fibrillation Torsade de pointes Sinus tachycardia	Atrial fibrillation	yes	yes	n/a	Based on the patient's symptoms of palpitations and shortness of breath, the most likely diagnosis is atrial fibrillation. The patient's rapid and irregular heart rate on examination and the absence of any chest pain or obvious signs of distress supports this diagnosis. The patient's history of increased stress and coffee consumption, along with a family history of premature cardiovascular diseas…	Low	True Positive, yes	yes	Complete, relevant
PCP Case Challenge: Lesions on the Hands, Palms, and Feet of a 57-Year-Old Man			https://reference.medscape.com/viewarticle/847158	Allergic contact dermatitis Herpes simplex Impetigo Dyshidrotic eczema	Dyshidrotic eczema	yes	yes	n/a	The most likely diagnosis in this case is dyshidrotic eczema. Dyshidrotic eczema is a type of dermatitis that affects the hands and feet and is characterized by the development of pruritic, fluid-filled vesicles. It is more commonly seen in women and people under stress, and the symptoms typically last for 3 to 4 weeks. The patient's presentation of vesiculobullous lesions on the feet and hands, …	Low	True Positive, yes	yes	Complete, relevant
A 36-Year-Old Woman With Flatulence and Memory Problems			https://reference.medscape.com/viewarticle/893850_3	Infectious agent causing gastroenteritis Irritable bowel syndrome Celiac disease Nonceliac gluten sensitivity Hyperthyroidism	Nonceliac gluten sensitivity	yes	yes	n/a	The most likely diagnosis in this case is Nonceliac Gluten Sensitivity (NCGS). This diagnosis makes sense based on the patient's symptoms and the improvement in symptoms after cutting out gluten-containing foods and a subsequent return of symptoms upon reintroducing gluten-containing foods. While celiac disease was ruled out through negative serology results, NCGS is a separate entity from celiac…	Low	True Positive, yes	yes	Complete, relevant
A School Nurse With Anxiety, Diarrhea, Palpitations, and Cough			https://reference.medscape.com/viewarticle/972301	Clostridioides difficile colitis Hyperthyroidism Reactivation of lymphoma Colon adenocarcinoma SARS-CoV-2 infection	Clostridioides difficile colitis	no	no	n/a	The most likely diagnosis in this case is Clostridioides difficile colitis. Rationale: The patient presents with 5-day history of worsening diarrhea and weakness, which are common symptoms of C. difficile colitis. The fact that her symptoms have not improved with the use of psyllium fiber supplement also suggests that the underlying cause is not simply related to constipation. Additionally, her p…	Moderate	False Positive, yes	yes	complete, relevant
Cardio Case Challenge: Syncope in a 53-Year-Old Woman With Dyspnea and Morning Chest Pain			https://reference.medscape.com/viewarticle/745798_3	Myocardial infarction Torsade de pointes secondary to long-QT syndrome Hypertrophic cardiomyopathy Prinzmetal angina or variant angina	Prinzmetal angina or variant angina	yes	yes	yes	The likely diagnosis of these repeated episodes of cardiac arrest with no identified ST segment or T-wave changes is Prinzmetal angina or variant angina. Rationale: Prinzmetal angina, also known as variant angina, is a form of angina that occurs at rest and is often associated with ST-segment elevation on ECG. It is caused by spasms of the coronary arteries, which can lead to sudden, severe chest…	High	True Positive, yes	yes	complete, relevant
A 12-Year-Old With Urinary Retention Who Can't Grasp Objects			https://reference.medscape.com/viewarticle/971990_3	Central cord syndrome Thoracic spine fracture Acromioclavicular joint dislocation Brachial plexus injury	Central cord syndrome	yes	yes	no	The most likely diagnosis in this case is Central Cord Syndrome. Central Cord Syndrome is a type of spinal cord injury that results in more severe weakness and/or loss of sensation in the arms compared to the legs. This is due to the fact that the center of the spinal cord, which is responsible for voluntary movement and fine motor control of the arms, is more susceptible to injury than the rest …	Low	True Positive, yes	yes	complete, relevant
Oncology Case Challenge: A 46-Year-Old Mother With Severe, Constant Abdominal Pain			https://reference.medscape.com/viewarticle/971546	Essential thrombocytosis Severe iron deficiency anemia Chronic myeloid leukemia Chronic lymphocytic leukemia	Chronic myeloid leukemia	yes	yes	yes	The most likely diagnosis in this case is Chronic myeloid leukemia (CML). The differential diagnosis is essential thrombocytosis, severe iron deficiency anemia, and chronic lymphocytic leukemia. Rationale for Chronic myeloid leukemia (CML) as the most likely diagnosis: The peripheral blood smear reveals thrombocytosis (platelet count of 3,056,000 cells/µL) and polychromatophilic red cells with ci…	Moderate	True Positive, yes	yes	Complete, relevant
A 42-Year-Old Tennis Player With Dyspnea Blamed on Anxiety			https://reference.medscape.com/viewarticle/727941	Chronic aortic dissection Ischemic cardiomyopathy Chronic obstructive pulmonary disease Chronic thromboembolic pulmonary hypertension	Chronic thromboembolic pulmonary hypertension	yes	yes	no	The most likely diagnosis in this case is Chronic Thromboembolic Pulmonary Hypertension (CTEPH). Rationale: The patient has a long-standing history of dyspnea, which has progressively worsened over the past 2 years, and is worse upon exertion and associated with decreased exercise tolerance. No chest pain, palpitations, dizziness, or syncope are noted. The patient denies any cough, hemoptysis, fe…	Moderate	True Positve, yes	yes	Complete, relevant
Neurology Case Challenge: Drooling and Dysphagia in a Man Who Can’t Speak			https://reference.medscape.com/viewarticle/843818	Brainstem stroke Foix-Chavany-Marie syndrome Myasthenia gravis Botulism Amyotrophic lateral sclerosis	Brainstem stroke	no	yes	n/a	The most likely diagnosis in this case is Brainstem Stroke. Rationale: The patient's sudden onset of inability to speak or swallow and bilateral loss of voluntary movement of cranial nerves V, VII, IX, X, and XII suggest a brainstem lesion. The physical examination findings of a wide-based gait with small steps, mild ataxia of the left limbs, brisk tendon reflexes on the right side, and a right B…	High	False Positve, no	yes	Incomplete, relevant
Urination Problems After Procedure in a Man Treated for BPH			https://reference.medscape.com/viewarticle/971164	Rhabdomyolysis Perforation of the bladder secondary to the Foley catheter Urothelial cell carcinoma Clot retention at the prostatic fossa	Clot retention at the prostatic fossa	yes	yes	n/a	The most likely diagnosis in this case is Clot retention at the prostatic fossa. This diagnosis makes sense as the patient recently underwent a transurethral resection of the prostate (TURP), which is a common procedure to treat benign prostatic hyperplasia. The presence of bilateral hydronephrosis and distension of the bladder with a large volume of clot seen on CT scan, along with the patient's…	Low	True Positve, yes	yes	Complete, relevant
Endo Case Challenge: A 36-Year-Old Has Cramping, Lung Issues and Can’t Lose Weight			https://reference.medscape.com/viewarticle/833128	Dietary indiscretion/stress hyperphagia Acquired hypothyroidism Stress hypercortisolemia and hyperphagia Cushing syndrome/endobronchial carcinoid with ectopic ACTH secretion	Cushing syndrome/endobronchial carcinoid with ectopic ACTH secretion	yes	yes	n/a	The most likely diagnosis in this case is Cushing syndrome/endobronchial carcinoid with ectopic ACTH secretion. The patient's symptoms of fatigue, increased thirst, and leg cramps, along with his weight gain, facial flushing, and hypokalemia, all suggest hypercortisolemia. The elevated cortisol and ACTH levels, along with the failure of the high-dose overnight dexamethasone suppression test, are …	Low	True Positive, yes	yes	Complete, relevant
Seizure After Sudden Headache in a 16-Year-Old Cyclist		Yes, CT scan can help rule out some diagnosis that CGTP considered	https://reference.medscape.com/viewarticle/753945_2	Brain tumor Brain abscess Acute intraparenchymal bleed Colloid cyst No acute abnormality	Acute intraparenchymal bleed	no	yes	n/a	The most likely diagnosis in this case is Acute Intraparenchymal Bleed, with findings of papilledema, venous engorgement, and a diminished venous pulse on ophthalmoscopy, and increased blood pressure and decreased visual acuity supporting this diagnosis. The patient's presentation of acute onset severe headache, nausea, vomiting, dizziness, blurred vision, and bilateral sixth cranial nerve palsy …	Moderate	False Positve, no	no	incomplete, relevant
Cardiology Case Challenge: Worsening Chest Pain After a Respiratory Infection in a Man With Hypertension			https://reference.medscape.com/viewarticle/885563	Acute pericarditis Acute inferior ST-segment myocardial infarction Aortic dissection Pulmonary embolus	Acute pericarditis	Yes	no	n/a	The most likely diagnosis in this case is acute pericarditis. The patient's symptoms, particularly the sharp retrosternal pain that worsens with deep breathing and lying down but improves with forward bending, are characteristic of acute pericarditis. The absence of dyspnea and palpitations also suggests that the patient's symptoms are not due to an acute coronary syndrome or a pulmonary embolus.…	Low	True Positve, yes	yes	complete, relevant
A 53-Year-Old Waitress With a Cough and Constant Back Pain			https://reference.medscape.com/viewarticle/970288	Work-related injury Sciatica Osteoporosis Metastatic cancer	Metastatic cancer	yes	yes	n/a	The most likely diagnosis in this case is Metastatic Cancer. This is because the patient presents with a new onset of back pain that has worsened over time and is not relieved by over-the-counter pain medication, which is not typical for work-related injury or sciatica. The presence of multiple lucent lesions in the vertebral bodies on the radiograph and MRI, along with the patient's past medical…	Low	True Positive, yes	yes	Complete, relevant
Gastro Case Challenge: An Incarcerated 24-Year-Old With Dyspnea, Fatigue, and Chronic Nausea			https://reference.medscape.com/viewarticle/876163	Celiac sprue Idiopathic eosinophilic gastroenteritis Eosinophilic granuloma (histiocytosis X) Crohn disease	Idiopathic eosinophilic gastroenteritis	yes	yes	yes	Based on the patient's presentation and results of the diagnostic tests, the most likely underlying etiology of the patient's anemia is Idiopathic Eosinophilic Gastroenteritis. The patient has a history of iron-deficiency anemia with low hemoglobin levels and low ferritin levels, and normal results from tests for celiac disease and other autoimmune conditions. The patient also has an elevated eos…	Low	True Positive, yes	yes	Complete, relevant
17-Year-Old With Hair Loss, Dysmenorrhea, Thrush, and Diarrhea			https://reference.medscape.com/viewarticle/746588	Anorexia nervosa Abdominal tuberculosis Addison disease (AD) Polyglandular failure (type I) Polyglandular failure (type II)	Addison disease (AD)	no	yes	n/a	The most likely diagnosis in this case is Addison's disease (AD). The patient presents with characteristic symptoms such as chronic oral fungal infections, darkening of skin and oral mucosa, low-grade fever, and diarrhea. Additionally, her physical examination shows evidence of hyperpigmentation in the palmar creases and other areas, which is a common finding in Addison's disease. The low blood p…	Low	False Positive, no	no	incomplete, relevant
Sexually Active Man With Foreign-Body Feeling, Eye Discharge			https://reference.medscape.com/viewarticle/969260	Acute angle-closure glaucoma Foreign body Infectious keratitis (bacterial) Hyphema	Infectious keratitis (bacterial)	yes	yes	n/a	The most likely diagnosis in this case is Infectious Keratitis (bacterial). Rationale: The patient presented with swelling of the right eye, thick yellow discharge, decreased visual acuity, and a corneal ulcer at the 10 o'clock position. These are classic signs and symptoms of infectious keratitis, especially bacterial keratitis. The presence of periorbital edema and erythema, as well as the tend…	Low	True Positive, yes	yes	Complete, relevant
Case Report: Cardiac Arrest in a Man Who Has Overdosed			https://reference.medscape.com/viewarticle/968988	Tricyclic antidepressant poisoning Alcohol poisoning Opioid poisoning Cocaine intoxication Digitalis poisoning	Opioid poisoning	yes	yes	n/a	The most likely explanation for this patient's cardiac arrest is opioid poisoning. Rationale: The administration of naloxone, an opioid antagonist, resulted in the patient waking up and becoming agitated, which suggests the presence of opioids in the patient's system. The presence of track marks on the patient's forearms is further evidence of opioid use. Symmetrical miosis (constricted pupils) i…	Low	True Positive, yes	yes	Complete, relevant
Primary Care Case Challenge: An Accountant With Bilateral Neck Masses			https://reference.medscape.com/viewarticle/869215	Thyroid cancer Scrofula Cervicofacial lymphangioma Cat scratch disease	Cervicofacial lymphangioma	no	no	n/a	The most likely diagnosis in this case is Cervicofacial Lymphangioma. Rationale: The presence of bilateral, palpable, nontender neck masses with no evidence of fixation to the adjacent soft tissues, no recent viral infection, fever, chills, or any other associated systemic symptoms and the normal CBC count suggest the possibility of a benign mass in the neck region. Additionally, the imaging resu…	Low	False Positive, no	no	incomplete, relevant
A 13-Year-Old Athlete With Chest Pain, Cough After Practice			https://reference.medscape.com/viewarticle/889891	Ruptured main bronchus Spinal fracture Cardiac tamponade Pneumorrhachis Mallory-Weiss tear	Pneumorrhachis	yes	yes	yes	The most likely diagnosis in this case is Pneumorrhachis. Rationale: The presence of air in the spinal canal, as seen in the CT scans (Figures 5 and 6), is the hallmark of Pneumorrhachis. The athletic activity and chest pain reported by the patient, along with the finding of subcutaneous emphysema and pneumomediastinum on the chest radiograph, all suggest a traumatic etiology for the Pneumorrhach…	Moderate	True Positive, yes	yes	Complete, relevant
Oncology Case Challenge: A 37-Year-Old Woman With Multiple Fibroadenomas	5 figures included		https://reference.medscape.com/viewarticle/968993	Inflammatory breast cancer Primary breast cancer Metastasis from another primary site Malignant phyllodes Breast lymphoma	Inflammatory breast cancer	no	yes	n/a	Based on the information provided, the most likely diagnosis in this case is Inflammatory breast cancer. Inflammatory breast cancer (IBC) is a rare and aggressive form of breast cancer that often presents with symptoms like inversion of the nipple, peau d'orange, and skin thickening. The presentation of multiple masses with internal vascularity, marked skin thickening, and nipple retraction on ma…	Low	False Positive, no	no	incomplete, relevant
Vaginal Discharge, Fever in Pregnant Woman After Hawaii Trip			https://reference.medscape.com/viewarticle/968367	Multidrug-resistant bacterial organism chorioamnionitis Fungal chorioamnionitis Mycobacterial chorioamnionitis COVID-19/viral chorioamnionitis	Multidrug-resistant bacterial organism chorioamnionitis	no	yes	n/a	The most likely diagnosis in this case is multidrug-resistant bacterial organism chorioamnionitis. Rationale: The patient presents with a history of fever, chills, abdominal pain, and serosanguinous vaginal discharge, which are typical symptoms of chorioamnionitis, a serious and often life-threatening infection of the fetal membranes and amniotic fluid. Her high white blood cell count (5790 cells…	High	False Positive, yes	yes	Complete, relevant
Emergency Medicine Case Challenge: An Active-Duty Soldier With a Burning, Spreading Rash and Sore Throat			https://reference.medscape.com/viewarticle/849383	Henoch-Schönlein purpura Mixed cryoglobulinemia Polyarteritis nodosa Systemic lupus erythematosus Hemolytic-uremic syndrome	Henoch-Schönlein purpura	yes	yes	n/a	Based on the given clinical presentation, the most likely diagnosis is Henoch-Schönlein purpura (HSP). HSP is a type of vasculitis that affects small vessels and is characterized by a triad of symptoms including a palpable purpura rash, abdominal pain, and joint pain or swelling. The patient presents with a rash that started at his sock line and spread proximally to his thighs, hands, and is conc…	Moderate	True Positive, yes	yes	Complete, relevant
A 42-Year-Old With Declining Cognition and Frequent Vomiting			https://reference.medscape.com/viewarticle/727294	Glioblastoma Choroid plexus papilloma Retinoblastoma Metastatic melanoma	Glioblastoma	no	yes	n/a	Based on the description of the patient's symptoms (gradual onset headache, nonprojectile vomiting, cognitive defects), physical examination (reactive right pupil), laboratory findings (normal hematologic parameters, elevated ESR), and imaging results (MRI showing hyperintense lesion with surrounding edema, excision revealing infiltrating tumor with nuclear pleomorphism, frequent mitotic activity…	High	False Positive, yes	yes	Complete, relevant
Emergency Medicine Case Challenge: A Young Girl With Discolored Feet, Facial Swelling, and Cough			https://reference.medscape.com/viewarticle/855744	Coccidiomycosis Berger disease Mercury poisoning Kawasaki disease	Kawasaki disease	no	no	n/a	The most likely diagnosis in this case is Kawasaki disease. Rationale: The patient presents with a 10-day history of dry cough, facial swelling, decreased appetite, irritability, and subjective fever. The patient has also developed edema in the hands and feet and has globally decreased deep tendon reflexes. The combination of these symptoms, particularly the periorbital swelling, pitting edema, a…	Low	False Positive, yes	yes	Complete, relevant
Endocrinology Case Challenge: A 55-Year-Old With Impotence, Decreased Libido, and Hyponatremia			https://reference.medscape.com/viewarticle/729365_2	Hypothyroidism Electrolyte loss due to vomiting Hypopituitarism due to empty sella syndrome Primary adrenal insufficiency	Hypopituitarism due to empty sella syndrome	yes	yes	n/a	The most likely diagnosis for the 55-year-old man presenting with nausea and vomiting, anemia, decreased libido and impotence, hyponatremia, and MRI findings is Hypopituitarism due to empty sella syndrome. The patient's hyponatremia is indicative of a hypothalamic or pituitary disorder. The lack of peripheral edema, absence of weight loss and normal liver and renal function tests suggest that the…	Low	True Positive, yes	yes	Complete, relevant
5-Month-Old Rushed to the ED for Severe Abdominal Distention		yes, 7 figures	https://reference.medscape.com/viewarticle/898100	Choledochal cyst Portal hypertension Abdominal vascular malformation Ruptured hepatic tumor Malignant hemoperitoneum	Malignant hemoperitoneum	no	no	n/a	The most likely diagnosis in this case is Malignant Hemoperitoneum. Rationale: The patient has several clinical findings that suggest internal bleeding and severe blood loss, such as: severe tachycardia (210 beats/min) low blood pressure (50/40 mm Hg) decreased level of consciousness pale and flaccid appearance low temperature (96.4°F) depressed anterior fontanel low hemoglobin level (6 g/dL) ele…	Moderate	False Positive, No	no	incomplete, relevant
A 23-Year-Old Unaware She’s Pregnant With Hematuria, ECG Abnormalities			https://reference.medscape.com/viewarticle/885135	Cushing syndrome Addison disease Bartter syndrome Distal renal tubular acidosis	Addison disease	no	no	n/a	The most likely diagnosis in this case is Addison disease. Addison disease is a condition in which the adrenal glands do not produce enough of the hormones cortisol and aldosterone. The patient's presentation of generalized muscle weakness, nonbilious emesis, and intermittent hematuria, combined with a low serum bicarbonate level and low pH on the arterial blood gas measurement, suggest primary a…	Low	False Positive, no	no	incomplete, relevant
An Anxious Hiker With Recurring Annular Rash and Sleep Loss		derm figure required	https://reference.medscape.com/viewarticle/966775_3	Erythema multiforme Tinea corporis Urticaria Annular psoriasis Erythema migrans Subacute cutaneous lupus erythematosus	Subacute cutaneous lupus erythematosus	no	no	n/a	The most likely diagnosis in this case is Subacute Cutaneous Lupus Erythematosus (SCLE). Rationale: The clinical presentation of pruritic migratory eruption, past positivity for antimicrosomal antibodies, mild peripheral eosinophilia, and a family history of systemic lupus erythematosus all suggest that this patient may have SCLE, a type of autoimmune disease that primarily affects the skin. Furt…	Low	False Positive, yes	yes	Complete, relevant
Psychiatry Case Challenge: A 9-Year-Old With Suicidal Behavior			https://reference.medscape.com/viewarticle/863846	Munchausen syndrome (factitious disorder imposed on self) Munchausen syndrome by proxy (factitious disorder imposed on another) Schizophrenia Conversion disorder Brief reactive psychosis	Brief reactive psychosis	yes	no	yes	The most likely diagnosis in this case is Brief Reactive Psychosis. This diagnosis is made based on the sudden onset of hallucinations, delusions and serious destructive behavior, as well as his history of substance abuse and physical abuse from his mother's boyfriend. Additionally, the presence of flat affect, poor judgement, and average intellect for his age and grade are also consistent with t…	Low	True Positive, yes	yes	complete, relevant
Neurology Case Challenge: Visual and Auditory Hallucinations in a Patient With Parkinson Disease			https://reference.medscape.com/viewarticle/736108	Vascular dementia Parkinson disease dementia Dementia with Lewy bodies Carbidopa/levodopa side effects Alzheimer disease	Dementia with Lewy bodies	yes	no	yes	The most likely diagnosis in this case is Dementia with Lewy bodies (DLB). Rationale: The patient's history of Parkinson disease, altered mental status, agitation, hallucinations, and impaired memory, executive function, and visuospatial tasks are consistent with the clinical presentation of DLB. DLB is a neurodegenerative disorder that often co-occurs with Parkinson's disease and is characterize…	Low	True Positive, yes	yes	complete, relevant
A 16-Year-Old Girl With Full-Body Rash, Dyspnea, and Swelling			https://reference.medscape.com/viewarticle/881373_2	Hereditary angioedema Cholinergic urticaria Exercise-induced anaphylaxis Systemic mastocytosis Idiopathic anaphylaxis	Exercise-induced anaphylaxis	yes	yes	n/a	The most likely diagnosis in this case is Exercise-Induced Anaphylaxis. Rationale: The patient presents with symptoms of generalized pruritus, eye swelling, full-body rash, and shortness of breath after playing basketball, which is a physical exertion. The patient also reports similar episodes with physical exertion, especially when the temperature outside is hot. The symptoms typically resolve w…	low	True Positive, yes	yes	Complete, relevant
A Sexually Active 30-Year-Old Woman With Rash and Wrist Pain			https://reference.medscape.com/viewarticle/966057_3	Viral hepatitis Acute cholecystitis Fitz-Hugh-Curtis syndrome Amebic liver abscess	Fitz-Hugh-Curtis syndrome	yes	yes	n/a	Based on the presented case, the most likely diagnosis is Fitz-Hugh-Curtis syndrome (FHC). Rationale: Fitz-Hugh-Curtis syndrome is a complication of pelvic inflammatory disease (PID) caused by Neisseria gonorrhoeae or Chlamydia trachomatis infection. The patient presents with symptoms that are commonly seen in PID including fever, abdominal pain, and a rash. The patient has a history of unprotect…	Moderate	True Positive, yes	yes	Complete, relevant
A Retired Teacher With a Constant Headache and Vomiting			https://reference.medscape.com/viewarticle/915146	Normal-pressure hydrocephalus Cryptococcal meningitis Mumps Leptomeningeal disease Lymphocytic choriomeningitis	Cryptococcal meningitis	no	no	n/a	The most likely diagnosis in this case is Cryptococcal Meningitis. The patient presents with symptoms such as dizziness, imbalance, nausea/vomiting, and a constant headache which are consistent with meningitis. The patient's travel history to Brazil, where Cryptococcus is endemic, along with a mild to moderate hydrocephalus seen on MRI, increases the likelihood of Cryptococcal Meningitis. Additio…	Moderate	False Positive, yes	yes	Complete, relevant
Star Athlete With a Blinking Fixation Struggling in College			https://reference.medscape.com/viewarticle/964990	Schizophrenia Tardive dyskinesia Autism spectrum disorder Huntington disease Obsessive-compulsive disorder	Obsessive- Compulsive Disorder	yes	yes	n/a	OCD is a mental disorder characterized by intrusive thoughts, images, or impulses (obsessions) and repetitive behaviors or mental acts (compulsions) that the patient feels compelled to perform. In this case, the patient presents with several symptoms consistent with OCD such as repetitive behaviors such as rearranging his desk a set number of times before doing certain activities and feeling that…	Low	True Positive, yes	yes	complete, relevant
Seizures in a 42-Year-Old Who Left a Hospital Against Advice			https://reference.medscape.com/viewarticle/877077_2	Supraventricular tachycardia (SVT) Torsade de pointes Ventricular fibrillation SVT with aberrancy	Torsade de pointes	yes	yes	n/a	The most likely diagnosis in this case is Torsade de pointes (TdP). Rationale: The patient's history of hepatitis C cirrhosis and taking multiple medications, including an aldosterone antagonist and a low potassium level, increases the risk of TdP. The ECG (Figure 1) shows a prolonged QT interval, which is another risk factor for TdP. The cardiac monitor (Figure 2) displays an abnormal tracing, w…	Low	True Positive, yes	yes	Complete, relevant
Edible Marijuana Use, Chest Pain, and Cough in a 53-Year-Old			https://reference.medscape.com/viewarticle/963763	Acute myocardial infarction Pulmonary embolism Acute pericarditis Esophageal adenocarcinoma Perforated peptic ulcer	Acute myocardial infarction	no	no	n/a	Based on the patient's symptoms, examination, and laboratory results, the most likely diagnosis is Acute Myocardial Infarction. The chest pain described by the patient is consistent with the typical symptoms of a myocardial infarction. Additionally, the elevated troponin levels, the patient's history of coronary artery disease, and the presence of risk factors such as obesity and a long history o…	Moderate	False Positive, no	no	incomplete, relevant
After Drinking 21 Beers, a 27-Year-Old Can’t Stop Vomiting			https://reference.medscape.com/viewarticle/882078	Pneumothorax Boerhaave syndrome Mallory-Weiss syndrome Aortic dissection	Boerhaave syndrome	yes	yes	yes	The most likely diagnosis in this case is Boerhaave syndrome, a type of spontaneous esophageal rupture. Rationale: The patient presents with 2-day history of hyperemesis followed by episodes of hematemesis, worsening epigastric pain, diarrhea, and myalgia, which are classic symptoms of Boerhaave syndrome. The binge drinking and excessive vomiting in the past 24 hours, along with the history of es…	Low	True Positive, yes	yes	Complete, relevant
A Noncompliant Construction Worker With a Pulsating Abdomen			https://reference.medscape.com/viewarticle/963312	Acute mesenteric ischemia Chronic mesenteric ischemia Acute pancreatitis Abdominal aortic aneurysm	Abdominal aortic aneurysm	yes	yes	no	The most likely diagnosis in this case is Abdominal Aortic Aneurysm (AAA). The reason for this is due to the physical examination finding of a widened distal circumference of the abdominal aorta, which was confirmed on ultrasound with a diameter of 4.4 cm. The Doppler effect applied to the ultrasound also showed no flow in the area of suspected thrombus or plaque buildup within the vessel, furthe…	Low	True Positive, yes	yes	complete, relevant
A 47-Year-Old With Progressive Dyspnea and Weepy Nodules			https://reference.medscape.com/viewarticle/832279_2	Autoimmune hepatitis (AIH) Chronic bronchitis AAT deficiency (AATD) Bronchiectasis Wegener granulomatosis (granulomatosis with polyangiitis)	Wegener granulomatosis (granulomatosis with polyangiitis)	no	yes	n/a	The most likely diagnosis in this case is Wegener granulomatosis (granulomatosis with polyangiitis). The presence of positive C-ANCA titers is a strong indicator of Wegener granulomatosis, an autoimmune disease that involves inflammation of the small and medium-sized blood vessels and causes a range of symptoms including respiratory symptoms, as seen in this case. The patient's presentation of dy…	Moderate	False Positive, no	no	Incomplete, Relevant
What's Causing This Rapidly Growing, Golf Ball–Sized Mass?			https://reference.medscape.com/viewarticle/962080_3	Lipoma Rheumatoid nodule Infectious mononucleosis Diffuse large B-cell lymphoma	Lipoma	no	yes	n/a	Based on the presented case, the most likely diagnosis is Lipoma. Lipoma is a benign tumor of adipose tissue and one of the most common soft-tissue tumors. The patient's presentation of a golf ball-sized mass in the epitrochlear region of the left elbow that is nontender, with normal overlying skin and no drainage, and no history of trauma, is consistent with the clinical features of a lipoma. Ad…	Low	False Positive, no		Incomplete, Relevant
Recurrent Syncope in a 30-Year-Old Whose Uncle Died Suddenly	2021-11-02	ECG interpretation required	https://reference.medscape.com/viewarticle/717114	Brugada syndrome ST-segment elevation myocardial infarction Wolff-Parkinson-White syndrome Ventricular tachycardia	Ventricular tachycardia	no	no	n/a	The most likely diagnosis in this case is Ventricular Tachycardia (VT). Rationale: The patient presents with a syncopal episode that was not due to seizure-like activity and was not accompanied by confusion or garbled speech. This, combined with the presence of a regular rhythm on cardiac examination, suggests a cardiac cause for the syncope. The ECG demonstrates an irregular rhythm with a rate o…
A Veteran With Lesions, Alcohol Use, and Opioid Dependence			https://reference.medscape.com/viewarticle/961405	Multiple sclerosis Ischemic cerebral vascular accident Multiple vitamin deficiencies Hepatic encephalopathy	Hepatic encephalopathy	no	no	n/a	The most likely diagnosis in this case is hepatic encephalopathy. Hepatic encephalopathy is a neuropsychiatric disorder that occurs as a result of liver dysfunction, particularly in patients with cirrhosis, which can lead to accumulation of toxic substances in the blood, including ammonia. The patient in this case has elevated levels of AST and ALT, which are markers of liver damage, as well as e…	Moderate	False Poisitive, no	no	Incomplete, Relevant
A Nonverbal 33-Year-Old Woman With Intellectual Impairment			https://reference.medscape.com/viewarticle/878930	Cornelia de Lange syndrome Down syndrome Fragile X syndrome Rett syndrome	Rett Syndrome	yes	yes	yes	Rett syndrome is the most likely diagnosis in this case, given the patient's symptoms and medical history. Rett syndrome is a rare genetic disorder that primarily affects girls and leads to severe intellectual and physical impairment. The patient's developmental regression, failure to attain further developmental milestones, nonverbal communication, and limited range of motion in upper extremitie…	Moderate	True Positive, yes		Complete, Relevant
A Mail Carrier With Gross Hematuria Whose Sister Has Lupus		Cystoscopy helps with diagnosis	https://reference.medscape.com/viewarticle/960397	Benign prostatic hyperplasia Anticoagulation-associated hematuria Urothelial cell carcinoma Urolithiasis Cystitis	Anticoagulation-associated hematuria	no	no	n/a	The diagnosis in this case is Anticoagulation-associated hematuria. Rationale: The presence of gross hematuria and the patient's history of anticoagulation with warfarin suggest that this is a case of anticoagulation-associated hematuria. The INR level of 3.2 is elevated and confirms that the patient is not within therapeutic range. Elevated INR levels increase the risk of bleeding, including hem…	Low	False Poisitive, yes		Incomplete, Relevant
A Sexually Active 23-Year-Old With Seizures and Tongue Pain			https://reference.medscape.com/viewarticle/865890	Central nervous system (CNS) toxoplasmosis Glioblastoma multiforme Subarachnoid hemorrhage CNS lymphoma	CNS lymphoma	no	no	n/a	Based on the patient's symptoms, including malaise, fatigue, weight loss, painful tongue erosions with a white creamy exudate, altered mental status, headache, left hemiparesis, and a dense left-sided hemiparesis, the most likely diagnosis is CNS lymphoma. Rationale: The patient's symptoms of malaise, fatigue, and weight loss are commonly seen in patients with malignancy, and the presence of pain…	Moderate	False Positive, yes		Complete, Relevant
A 17-Year-Old With Hallucinations About Martians and Paranoia			https://reference.medscape.com/viewarticle/959268_2	Wilson disease Thyrotoxicosis Nicotine use disorder Bipolar 1 disorder Schizophrenia	Bipolar 1 Disorder	no	no	n/a	The most likely diagnosis in this case is Bipolar 1 Disorder. The patient has a significant past medical history of an acute depressive episode 3 years ago, and a family history of bipolar disorder in his paternal grandmother. The patient's current symptoms of hallucinations, delusions, paranoia, and acute excitability are consistent with those seen in bipolar disorder. Additionally, his laborato…	Low	False Positive, no	no	Incomplete, Relevant
A 30-Year-Old With a Full-Body Rash, Vomiting, and Confusion			https://reference.medscape.com/viewarticle/861792	Toxic shock syndrome Waterhouse-Friderichsen syndrome Acute necrotizing pancreatitis Acute respiratory distress syndrome	Toxic shock syndrome	no	yes	n/a	The most likely diagnosis in this case is toxic shock syndrome (TSS). TSS is a rare, life-threatening illness that is caused by the release of toxic substances from certain types of bacteria. The symptoms are consistent with TSS, including diffuse myalgia, fever, rash, vomiting, confusion, hypotension, and elevated creatinine, white blood cell count, and C-reactive protein levels. Additionally, t…	Moderate	False Positive, no	no	Incomplete, Relevant
An Adopted 42-Year-Old With Slurred Speech and Memory Loss			https://reference.medscape.com/viewarticle/958256	Lambert-Eaton myasthenic syndrome Multiple sclerosis Myasthenia gravis Amyotrophic lateral sclerosis	Myasthenia gravis	yes	yes	yes	Based on the presented symptoms and examination findings, the most likely diagnosis is Myasthenia Gravis. Myasthenia gravis is an autoimmune disease that affects the neuromuscular junction causing weakness and fatigability of skeletal muscles. The bulbar and ocular muscles are often the first to be affected, as seen in this patient with ptosis and weakness in the bulbar muscles. The fluctuation o…	Moderate	True Positive, yes		Complete, Relevant
A 26-Year-Old With Fever and Malaise Now Can't Tie His Shoes			https://reference.medscape.com/viewarticle/855223	Ankylosing spondylitis Spinal stenosis Psoriatic arthritis Diffuse idiopathic skeletal hyperostosis	Ankylosing spondylitis	yes	yes	no	The most likely diagnosis in this case is Ankylosing spondylitis. Rationale: The patient's presentation of lower back pain and stiffness that is worse in the morning and improves with activity, as well as a history of low-grade fever, malaise, and weight loss, are consistent with the symptoms of Ankylosing spondylitis. Additionally, the physical examination findings of decreased flexion of the lu…	Low	True Positive, yes		Complete, Relevant
Decreased Speech and Jerky Eye Movements in a 'Clumsy' Toddler			https://reference.medscape.com/viewarticle/957245	Lead-related neurotoxicity Sydenham (rheumatic) chorea Postviral cerebellar ataxia Opsoclonus-myoclonus ataxia syndrome	Opsoclonus-myoclonus ataxia syndrome	yes	no	yes	The most likely diagnosis in this case is Opsoclonus-Myoclonus Ataxia Syndrome (OMAS). Rationale: The clinical presentation of the patient, including her irritability, decreased speech, clumsiness, unsteady ataxic gait, and intermittent conjugate jerky eye movements, are all consistent with the symptoms of OMAS. Additionally, the fact that she has no history of weight loss, fever, headache, rashe…	Low	True Positive, yes		Complete, Relevant
A 50-Year-Old With Telangiectasia, Cough, and Epistaxis			https://reference.medscape.com/viewarticle/852434	Dermatomyositis von Willebrand disease Osler-Weber-Rendu syndrome Louis-Bar syndrome	Osler-Weber-Rendu syndrome	yes	yes	yes	The most likely diagnosis in this case is Osler-Weber-Rendu syndrome (also known as hereditary hemorrhagic telangiectasia). Rationale: The patient's history of frequent and heavy epistaxis, as well as the physical examination findings of multiple superficial non-bleeding vessels on the nasal septum, are both highly suggestive of Osler-Weber-Rendu syndrome. This condition is characterized by the f…	Low	True Positive, yes		Complete, Relevant
After Travel, a 50-Year-Old Grandfather Has Dyspnea, Fever			https://reference.medscape.com/viewarticle/955983_2	Acute myocardial infarction Perforation of peptic ulcer Hypertensive urgency Acute peritonitis Acute pericarditis	Acute peritonitis	yes	yes	yes	The most likely diagnosis in this case is acute peritonitis. The patient's history of epigastric pain, tenderness in the abdomen, and positive rebound tenderness are all classic symptoms of peritonitis. Additionally, the patient's elevated WBC count (15,000 cells/uL), with 80% neutrophils and decreased lymphocytes, further supports the diagnosis of acute peritonitis. The patient's elevated lactat…	Moderate	True Positive, yes		Complete, Relevant
A 28-Year-Old Soccer Player With Odd Abdominal Pain, Fatigue			https://reference.medscape.com/viewarticle/846861	Perirectal abscess Ruptured diverticulum of the urinary bladder Primary sarcoma of the pubic tubercle Osteomyelitis pubis	Osteomyelitis pubis	yes	no	yes	The most likely diagnosis in this case is Osteomyelitis pubis. Rationale: The patient's history of lower abdominal pain, myalgia, and low-grade fever, along with the physical examination findings of tenderness, rebound, and guarding in the suprapubic and left iliac fossa regions, are consistent with a pelvic infection. The CT and MRI findings of an area of inflammation deep to the pubic symphysis…	Moderate	True Positive, yes		Complete, Relevant
A 47-Year-Old With Diplopia, Limb Tingling, and Imbalance			https://reference.medscape.com/viewarticle/955518_2	Guillain-Barré syndrome Miller Fisher syndrome Charcot-Marie-Tooth disease Myasthenia gravis Botulism	Guillain-Barré syndrome	no	yes	n/a	The most likely diagnosis in this case is Guillain-Barré syndrome. Rationale: The patient's presentation of diplopia, mild bilateral lower-extremity tingling, and impaired gait along with balance problems and no pain, fatigue, or fever all suggest a peripheral neuropathy. Guillain-Barré syndrome (GBS) is an autoimmune disorder that causes rapid progression of peripheral neuropathy. The course of …	Moderate	False Positive, yes		Incomplete, Relevant
A 47-Year-Old With Diplopia, Limb Tingling, and Imbalance	2021-07-27		https://reference.medscape.com/viewarticle/860310	Granuloma inguinale Lymphogranuloma venereum Cutaneous Crohn disease Hidradenitis suppurativa Recurrent furunculosis	Hidradenitis suppurativa	yes	yes	yes	Based on the patient's clinical presentation, the most likely diagnosis is hidradenitis suppurativa (HS). Rationale: HS is a chronic, recurrent, and debilitating skin condition characterized by painful nodules, sinus tracts, and scars in intertriginous regions such as the axillae, groin, and anogenital areas. The history of recurrent painful nodules and sinus tracts in the bilateral buttocks, glu…	Low	True Positive, yes		Complete, Relevant
A 53-Year-Old Social Media Worker With Dysphonia and Paresis			https://reference.medscape.com/viewarticle/954850	Tolosa-Hunt syndrome Guillain-Barré syndrome Tick paralysis Foodborne botulism	Tolosa-Hunt syndrome	no	no	n/a	The most likely diagnosis in this case is Tolosa-Hunt syndrome. Rationale: The patient's symptoms of headache, visual blurriness, and xerostomia along with the development of double vision, shortness of breath, and reduced speech intelligibility support the diagnosis of Tolosa-Hunt syndrome, a rare condition characterized by painful ophthalmoplegia, which is the inability to move the eye due to n…	Low	False Positive, yes		Incomplete, Relevant
After a Wild Party, a 24-Year-Old Has Intense Abdominal Pain			https://reference.medscape.com/viewarticle/954084_2	Nephrolithiasis with spontaneous stone passage Cocaine-induced intestinal ischemia Acute hepatitis Acute renal infarction Pyelonephritis	Cocaine-induced intestinal ischemia	no	yes	n/a	Based on the presented symptoms, the most likely diagnosis is Cocaine-induced intestinal ischemia. This diagnosis is favored given the history of recreational intranasal cocaine use and the sudden onset of right lower quadrant abdominal pain, nausea, and vomiting without any other symptoms such as fever, weight loss, or urinary symptoms. Additionally, elevated creatinine level, with an estimated …	Low	False Positive, no	no	Incomplete, Relevant
An Accountant Who Loves Aerobics With Hiccups and Incoordination			https://reference.medscape.com/viewarticle/731206	Right-sided lateral pontine stroke (ie, Marie-Foix syndrome) Right-sided lateral medullary stroke (ie, Wallenberg syndrome) Right-sided medial medullary stroke (ie, Dejerine syndrome) Right-sided hemi-medullary stroke (ie, Babinski-Nageotte syndrome) Left-sided medial medullary stroke	Right-sided lateral medullary stroke (ie, Wallenberg syndrome)	yes	yes	yes	The most likely diagnosis in this case is Right-sided lateral medullary stroke (ie, Wallenberg syndrome). Rationale: The patient presents with a 3-day history of pain around the right ear extending to the temple, sudden onset of dizziness, discomfort in the throat, and burning sensation in the left arm and leg, and difficulty in standing and walking with a feeling of imbalance. The physical exami…	Moderate	True Positive, yes		Complete, Relevant
A Woman With DVT After a Flight, Anemia, and Bowel Changes			https://reference.medscape.com/viewarticle/855224	Crohn disease Ischemic colitis Pseudomembranous colitis Ulcerative colitis Colon cancer	Ulcerative colitis	yes	yes	yes	The most likely diagnosis in this case is Ulcerative colitis. The presence of deep venous thrombosis (DVT) is not commonly associated with ulcerative colitis. However, the patient's symptoms such as increased bowel movements with loose stools, abdominal bloating and tenderness, anemia, and elevated levels of C-reactive protein, are all consistent with ulcerative colitis. The fact that the patient…	Low	True Positive, yes		Complete, Relevant
A 37-Year-Old Man With Chest Pain and Elbow/Eyelid Papules			https://reference.medscape.com/viewarticle/953529_3	Familial hypercholesterolemia Hypertriglyceridemia due to poorly controlled diabetes Hypertriglyceridemia due to a nonfasting state Lipoprotein lipase deficiency	Familial hypercholesterolemia	no	yes	n/a	The most likely diagnosis in this case is Familial Hypercholesterolemia (FH). FH is an autosomal dominant genetic disorder characterized by elevated levels of low-density lipoprotein cholesterol (LDL-C) and an increased risk of premature cardiovascular disease. This is supported by the patient's elevated levels of total cholesterol (417 mg/dL) and low-density lipoprotein cholesterol (LDL-C, 130 m…	Moderate	False Positive, no	no	Incomplete, Relevant
A Marijuana User With Sudden Chest Pain Radiating to His Neck		imaging interpretation required	https://reference.medscape.com/viewarticle/857130	Pulmonary embolism Pneumomediastinum Aortic dissection Pericarditis	Aortic dissection	no	no	n/a	The most likely diagnosis in this case is Aortic Dissection. The patient's sudden onset chest pain that radiates to the neck and is associated with shortness of breath are concerning symptoms for a potential life-threatening cardiac condition. The physical examination findings, such as normal heart sounds, normal respiratory effort, and normal ECG are not consistent with other potential causes of…	Low	False Positive, no	no	Incomplete, Relevant
A Farmer With Diffuse Pruritus and a Suntan That Won't Fade		MRI interpretations required	https://reference.medscape.com/viewarticle/952272	Acute cholecystitis Cirrhosis Cholangiocarcinoma Hepatocellular carcinoma Hepatocellular adenoma	Cirrhosis	no	no	n/a	The most likely diagnosis in this case is Cirrhosis. Rationale: The patient's symptoms of pruritus, scleral icterus, jaundiced skin, and dark bronze discoloration of the skin are consistent with jaundice, a hallmark of liver disease. Additionally, the elevated levels of bilirubin and alpha-fetoprotein (AFP) are indicative of liver disease. The CT and MRI scans reveal a cirrhotic liver morphology,…	Low	False positive, no	no	Incomplete, Relevant
A 28-Year-Old Writer With Bilious Vomiting After Egg Donation			https://reference.medscape.com/viewarticle/861022	Gastroenteritis Ovarian hyperstimulation syndrome First Crohn disease exacerbation Clostridium difficile infection Pyelonephritis Diverticulitis	Ovarian hyperstimulation syndrome	yes	yes	no	The most likely diagnosis in this case is Ovarian hyperstimulation syndrome (OHSS). OHSS is a well-known complication in assisted reproductive technology (ART), particularly after oocyte retrieval, as is the case with the patient. The symptoms of nonbloody bilious emesis, constant abdominal cramping along the lower abdomen, and new onset of watery nonbloody diarrhea are consistent with OHSS. The …	Moderate	True Positive, yes		Complete, Relevant
A 35-Year-Old Soldier With Galactorrhea and Amenorrhea			https://reference.medscape.com/viewarticle/951403	Cushing syndrome Pituitary adenoma Female athlete triad Premature ovarian failure Hashimoto thyroiditis	Pituitary adenoma	no	yes	n/a	The most likely diagnosis in this case is pituitary adenoma, based on the clinical presentation and findings from the laboratory investigations and MRI. The patient's symptoms of amenorrhea and galactorrhea are indicative of hyperprolactinemia, and her elevated prolactin level of 94 ng/mL supports this diagnosis. The presence of a 9-mm mass in the sella turcica on the pituitary MRI further suppor…	Moderate	False Positive, yes		Complete, Relevant
A 52-Year-Old Man With a Hole in His Jaw and Alcoholism			https://reference.medscape.com/viewarticle/865888	Infected residual cystic lesion Actinomycosis Chronic pyogenic osteomyelitis Tuberculous osteomyelitis Complicated malignant tumor Secondary metastasis	Tuberculous osteomyelitis	yes	yes	no	The most likely diagnosis in this case is Tuberculous osteomyelitis. Rationale: The patient has a history of long-standing pain and soreness in the affected area, as well as nocturnal fever and sweats. Radiographic examination shows an extensive radiolucent area in the mandible, extending to the entire left ramus, which is indicative of osteomyelitis. The positive purified protein derivative (PPD…	Low	True Positive, yes		Complete, Relevant
A 57-Year-Old Man With a Fever Who Can't Stop Bleeding			https://reference.medscape.com/viewarticle/950574	Primary immune thrombocytopenia Aplastic anemia Primary myelofibrosis Autoimmune myelofibrosis Systemic lupus erythematosus	Autoimmune myelofibrosis	yes	no	yes	The most likely diagnosis in this case is autoimmune myelofibrosis (AMF). AMF is a subtype of myeloproliferative neoplasms characterized by hypercellular bone marrow, trilineage hematopoiesis, reticulin fibrosis, and increased risk of thrombosis. The patient has severe thrombocytopenia refractory to platelet transfusions and relatively normal bone marrow findings, which supports the diagnosis of …	High	True Positive, yes		Complete, Relevant
Abdominal Pain, Anemia, and Oliguria in a Distressed Woman			https://reference.medscape.com/viewarticle/840963	Spontaneous retroperitoneal hematoma Abdominal compartment syndrome Abdominal wall abscess Septic shock	Abdominal compartment syndrome	yes	yes	yes	The most likely diagnosis in this case is Abdominal Compartment Syndrome (ACS). Rationale: The patient presents with generalized weakness, midline lower abdominal pain, urinary retention, and recurrent tachycardia. The physical examination shows abdominal wall bruising, firm and diffusely tender abdomen without rebound or guarding, and hypoactive bowel sounds. The workup shows leukocytosis, anemi…	Moderate	True Positive, yes		Complete, Relevant
A Sexually Active 29-Year-Old Man With a Weak Urine Stream			https://reference.medscape.com/viewarticle/949659_3	Benign prostatic hyperplasia Urethral stricture Urothelial bladder cancer Urinary tract infection	Benign prostatic hyperplasia	no	no	n/a	Based on the clinical presentation and workup findings, the most likely diagnosis in this case is benign prostatic hyperplasia (BPH). BPH is a common condition in older men, but it can also occur in younger men. The patient's symptoms of weak urinary stream, incomplete bladder emptying, urinary straining, and increased frequency are all consistent with BPH. The patient's AUA Symptom Index score o…	Moderate	False Positive, no	no	Incomplete, Relevant
A 51-Year-Old Who Lost Her Job Due to Cognitive Decline			https://reference.medscape.com/viewarticle/850363	Frontotemporal lobar degeneration Limbic encephalitis Primary progressive multiple sclerosis Alzheimer disease Corticobasal degeneration	Alzheimer disease	yes	yes	no	The most likely diagnosis in this case is Alzheimer disease. The patient's clinical presentation, including progressive cognitive decline over 2 years with memory loss, difficulty with tasks of daily living, getting easily turned around in familiar places, and generalized anxiety, are all consistent with Alzheimer disease. The patient's cognitive testing scores on the Folstein Mini-Mental State E…	moderate	True Positive, yes	yes	Complete, Relevant
Strange Stool Color and Fatigue in a Man With COPD and Atrial Fibrillation			https://reference.medscape.com/viewarticle/948838_3	Acute exacerbation of COPD Acute gastrointestinal (GI) bleeding Congestive heart failure In-stent restenosis IBD	Acute gastrointestinal (GI) bleeding	yes	yes	no	The most likely diagnosis in this case is acute gastrointestinal (GI) bleeding, given the patient's clinical presentation of dyspnea and fatigue, along with a positive fecal occult blood test result and dark stools. The patient's laboratory investigations, including a low hemoglobin level and hematocrit, support the diagnosis of acute GI bleeding. The EGD and colonoscopy findings in the figure sh…	Low	True Positive, yes	yes	Complete, Relevant
Painful, Discolored Toes With Sores in a 43-Year-Old Woman			https://reference.medscape.com/viewarticle/850362_3	Systemic lupus erythematosus Bacterial endocarditis with emboli Raynaud phenomenon Chilblains	Chilblains	yes	no	yes	The most likely diagnosis in this case is chilblains. Chilblains are a cold-induced inflammatory condition that can present as painful, discolored, and tender areas on the skin, most commonly affecting the toes, fingers, nose, and ears. The patient's symptoms of painful, discolored toes that are sensitive to cold exposure are consistent with chilblains. The poorly demarcated blanching erythema su…	Low	True Positive, yes	yes	Complete, Relevant
Pleural Effusion and an Axillary Mass in a Woman With Hypertension ***(not diagnostic case, cancer origin case)***			https://reference.medscape.com/viewarticle/948069_2	Lung Cervix Stomach Breast Oropharynx	Breast	yes	yes	no	The most likely diagnosis in this case is breast cancer. The patient has a newly discovered mass in her left axilla, which is found to be a moderately well-differentiated adenocarcinoma that is mammaglobin positive. Additionally, the patient has a history of yearly routine mammograms for the past 15 years, which have been unremarkable, but this does not rule out the possibility of a new cancer fo…	High	True Positive, yes	yes	Complete, Relevant
Penis Injury and Hematuria in a Man Who Fell on a Log			https://reference.medscape.com/viewarticle/850957	Pelvic fracture Urethral injury Penile fracture Bladder rupture	Urethral injury	yes	yes	no	The most likely diagnosis in this case is urethral injury. The patient's history and physical examination findings suggest trauma to the perineum and penis, which is consistent with urethral injury. Hematuria and pain upon urination are also common symptoms of urethral injury. The normal results of the complete blood count, coagulation profile, and pelvic radiographs help to rule out other potent…	Low	True Positive, yes	yes	Complete, Relevant
A 25-Year-Old Mother With Joint Pain Who Feels Faint			https://reference.medscape.com/viewarticle/947225_3	Pulmonary embolism Lyme carditis Sarcoidosis Myocardial ischemia	Lyme carditis	yes	yes	no	The most likely diagnosis in this case is Lyme carditis. The patient's bradycardia and ECG findings, specifically the second-degree heart block, are suggestive of a cardiac manifestation of Lyme disease. The patient's history of a recent bug bite and rash also supports this diagnosis. The joint aches and fatigue can be seen in patients with Lyme disease, and the dyspnea may be related to the redu…	Low	True Positive, yes	yes	Complete, Relevant
A 42-Year-Old Office Assistant With Chronic Leg and Back Pain			https://reference.medscape.com/viewarticle/878375_2	Hyperdense renal cyst Renal cell carcinoma Oncocytoma Angiomyolipoma	Renal cell carcinoma	yes	no	yes	The most likely diagnosis in this case is renal cell carcinoma. The CT scan reveals a large mass on the left kidney with ill-defined margins, and central necrosis, which is concerning for malignancy. Renal cell carcinoma is a common type of kidney cancer that can present with non-specific symptoms such as back pain, weight loss, and fatigue. The absence of gross or microscopic hematuria does not …	moderate	True Positive, yes	yes	Complete, Relevant
Blackout at Rest and Slurring in a Man Afraid of COVID-19			https://reference.medscape.com/viewarticle/946426_2	Protein-losing enteropathy (eg, celiac disease) Connective tissue disorder (eg, lupus nephritis) Nephrotic syndrome Systemic amyloidosis Diabetic nephropathy and autonomic neuropathy	Systemic amyloidosis	yes	no	yes	The most likely diagnosis in this case is systemic amyloidosis. The patient presents with multiple symptoms, including palpitations, lower limb edema, ecchymoses, macroglossia, normocytic anemia, and renal insufficiency, which are suggestive of this disease. The findings on echocardiography, the elevated NT-proBNP level, and the presence of multiple short runs of ventricular premature complexes s…	moderate	True Positive, yes	yes	Complete, Relevant
Chronic Gastritis, a Lesion, and Weight Loss in a Teenager			https://reference.medscape.com/viewarticle/843821_2	Complete Fanconi syndrome Sarcoidosis IgA nephropathy Bartter syndrome	Bartter syndrome	no	no	no	The most likely diagnosis in this case is Bartter syndrome. Bartter syndrome is a rare genetic disorder that results in an imbalance of electrolytes in the body, leading to low potassium and high calcium levels. Patients with Bartter syndrome can also have renal calcifications, polyuria, vomiting, and abdominal pain, which are all present in this case. The elevated BUN and serum creatinine levels…	Low	False Positive, No	no	Incomplete, Relevant
Clitoromegaly, Amenorrhea, and Hair Loss in a 32-Year-Old			https://reference.medscape.com/viewarticle/945754_3	Steroid-secreting adrenal tumor Congenital adrenal hyperplasia Steroid cell ovarian tumor Placental aromatase deficiency	Steroid-secreting adrenal tumor	no	yes	n/a	The most likely diagnosis in this case is steroid-secreting adrenal tumor, specifically an androgen-secreting tumor. The patient's presentation with diffuse hair loss on the scalp and increased hair growth on the arms and face, along with deepening of the voice and clitoromegaly, is consistent with virilization due to excess androgen production. Hormonal workup showed elevated levels of testoster…	Moderate	False Positive, yes	yes	Complete, Relevant
A Daily Beer Drinker With Agonizing Gas and Back Pain			https://reference.medscape.com/viewarticle/847160	Gastroesophageal reflux disease Acalculous cholecystitis Acute pancreatitis Perforated peptic ulcer	Acute pancreatitis	no	yes	n/a	The most likely diagnosis in this case is acute pancreatitis. The patient’s symptoms are consistent with pancreatitis, including severe abdominal pain that radiates to the back, tenderness in the epigastric and bilateral upper quadrant regions, and nausea. In addition, the patient’s alcohol consumption may be a contributing factor to the development of pancreatitis. Acalculous cholecystitis and p…	Moderate	False Positive, no	no	Incomplete, relevant
						60
						105
						0.571429
